# Supplementary material for: Anti-inflammatory activities of Qingfei oral liquid and its influence on respiratory microbiota in mice with ovalbumin-induced asthma
Source: Front Pharmacol. 2022 Aug 23;13:911667. doi: 10.3389/fphar.2022.911667 (PMC9445488; doi:10.3389/fphar.2022.911667)
Supplement: Supplementary file 4 [file Table1.XLSX]

## Sheet: BALF
	DNA concentration(ng/ul)	OD260/280	OD260/230	total DNA(ug)
CON1	21	1.78	1.24	1.05
CON3	13.4	1.79	0.99	0.67
CON2	17.9	1.8	1.15	0.895
CON5	12.2	1.97	1.37	0.61
CON4	21.2	1.85	0.76	1.06
OVA1	199.6	1.84	2	9.98
OVA2	47.5	1.83	1.43	2.375
OVA3	38.7	1.86	1.3	1.935
OVA5	143.4	1.86	1.93	7.17
OVA4	151.5	1.86	1.95	7.575
QFM1	39.2	1.68	0.93	1.96
QFM2	88	1.88	1.52	4.4
QFM3	87.5	1.79	1.61	4.375
QFM4	122	1.76	1.66	6.1
QFM5	170.9	1.87	1.8	8.545
BUD1	4.7	2.17	0.46	0.235
BUD2	13.4	1.87	0.82	0.67
BUD3	98.3	1.77	1.58	4.915
BUD4	91.8	1.86	1.79	4.59
BUD5	108.1	1.88	1.86	5.4

## Sheet: NLF
	DNA concentration(ng/ul)	OD260/280	OD260/230	total DNA(ug)
CON1	19.4	1.75	1.13	0.97
CON3	6.3	1.86	0.8	0.315
CON2	23.6	1.71	1.16	1.18
CON5	12	1.73	0.79	0.6
CON4	9.5	1.85	0.71	0.475
OVA1	14.3	1.76	0.72	0.715
OVA2	10.8	1.79	0.71	0.54
OVA3	8.9	1.86	0.58	0.445
OVA5	12.7	1.82	0.75	0.635
OVA4	14.4	1.77	0.76	0.72
QFM1	16.1	1.71	0.64	0.805
QFM2	16.4	1.68	0.66	0.82
QFM3	20.4	1.57	0.77	1.02
QFM4	19.9	1.77	0.96	0.995
QFM5	15.8	1.73	0.65	0.79
BUD1	10.2	1.67	0.66	0.51
BUD2	13	1.62	0.69	0.65
BUD3	9.1	1.76	0.61	0.455
BUD4	10.2	1.79	0.66	0.51
BUD5	11.2	1.72	0.67	0.56
