# Supplementary material for: Anti-inflammatory activities of Qingfei oral liquid and its influence on respiratory microbiota in mice with ovalbumin-induced asthma
Source: Front Pharmacol. 2022 Aug 23;13:911667. doi: 10.3389/fphar.2022.911667 (PMC9445488; doi:10.3389/fphar.2022.911667)
Supplement: Supplementary file 6 [file DataSheet2.CSV]

group	CON	CON	CON	CON	CON	OVA	OVA	OVA	OVA	OVA	QFM	QFM	QFM	QFM	QFM	BUD	BUD	BUD	BUD	BUD
name	CON1	CON2	CON3	CON4	CON5	OVA1	OVA2	OVA3	OVA4	OVA5	QFM1	QFM2	QFM3	QFM4	QFM5	BUD1	BUD2	BUD3	BUD4	BUD5
sample-ID	ZTPSN20AX501-CN61	ZTPSN20AX502-CN63	ZTPSN20AX503-CN64	ZTPSN20AX504-CN65	ZTPSN20AX505-CN62	ZTPSN21BK176-OVN21	ZTPSN21BK177-OVN22	ZTPSN21BK178-OVN23	ZTPSN21BK179-OVN24	ZTPSN21BK180-OVN25	ZTPSN20CV311-QMN01	ZTPSN20CV312-QMN02	ZTPSN20CV313-QMN03	ZTPSN21BK198-QFN22	ZTPSN20CV315-QMN05	ZTPSN21DW748-OBN01	ZTPSN20CV314-OBN02	ZTPSN21BK192-OBN03	ZTPSN21BK189-OBN04	ZTPSN21BK191-OBN05
Unassigned;__;__;__;__;__	0	0	0	0	0	9	14	38	39	51	0	0	0	2	0	0	2	9	183	106
k__Bacteria;__;__;__;__;__	31	32	0	2	5	436	541	795	1509	1195	29	203	56	48	59	7	95	183	6243	2544
k__Bacteria;p__;c__;o__;f__;g__	0	0	0	0	0	0	0	4	0	6	11	0	0	5	5	0	0	0	47	14
k__Bacteria;p__AC1;c__SHA-114;o__;f__;g__	0	0	0	0	0	0	0	0	0	0	0	0	0	0	0	0	0	0	0	16
k__Bacteria;p__AD3;c__ABS-6;o__;f__;g__	0	0	0	0	0	0	0	0	0	0	0	0	3	0	3	0	0	0	0	0
k__Bacteria;p__AD3;c__JG37-AG-4;o__;f__;g__	0	0	0	0	0	0	0	0	0	0	0	0	0	0	0	0	0	0	23	0
k__Bacteria;p__Acidobacteria;c__;o__;f__;g__	0	0	0	0	0	0	0	0	0	0	0	0	3	0	0	0	0	0	0	0
k__Bacteria;p__Acidobacteria;c__Acidobacteria-5;o__;f__;g__	0	0	0	0	0	0	0	0	0	0	0	0	7	0	0	0	0	0	0	7
k__Bacteria;p__Acidobacteria;c__Acidobacteria-6;o__CCU21;f__;g__	0	0	0	0	0	0	0	0	0	0	0	0	20	0	0	8	0	0	0	12
k__Bacteria;p__Acidobacteria;c__Acidobacteria-6;o__iii1-15;f__;g__	0	0	0	0	0	0	3	0	0	7	0	56	72	0	0	4	0	0	39	11
k__Bacteria;p__Acidobacteria;c__Acidobacteria-6;o__iii1-15;f__mb2424;g__	0	0	0	0	0	0	0	4	0	0	0	10	0	0	0	6	0	0	0	0
k__Bacteria;p__Acidobacteria;c__Acidobacteriia;o__Acidobacteriales;f__Acidobacteriaceae;g__Edaphobacter	0	0	0	0	0	0	0	0	0	0	0	0	0	0	0	0	0	0	0	20
k__Bacteria;p__Acidobacteria;c__Acidobacteriia;o__Acidobacteriales;f__Koribacteraceae;g__Candidatus Koribacter	0	0	0	0	0	0	0	5	0	0	0	0	0	0	0	0	0	0	5	0
k__Bacteria;p__Acidobacteria;c__DA052;o__Ellin6513;f__;g__	0	0	0	0	0	0	0	0	0	9	0	0	0	0	0	0	8	0	12	10
k__Bacteria;p__Acidobacteria;c__S035;o__;f__;g__	0	0	0	0	0	0	0	0	0	3	0	0	10	0	0	0	0	0	0	0
k__Bacteria;p__Acidobacteria;c__Solibacteres;o__JH-WHS99;f__;g__	0	0	0	0	0	0	0	0	0	9	0	0	0	0	0	0	0	0	0	0
k__Bacteria;p__Acidobacteria;c__Solibacteres;o__Solibacterales;f__;g__	4	0	0	0	0	4	0	6	16	9	0	0	0	0	0	5	38	0	21	0
k__Bacteria;p__Acidobacteria;c__Solibacteres;o__Solibacterales;f__Solibacteraceae;g__Candidatus Solibacter	0	0	0	0	0	0	0	0	29	0	0	0	11	0	0	0	0	0	0	20
k__Bacteria;p__Acidobacteria;c__Sva0725;o__Sva0725;f__;g__	0	0	0	0	0	0	0	0	0	0	0	0	0	0	0	0	0	0	0	16
k__Bacteria;p__Acidobacteria;c__TM1;o__;f__;g__	0	0	0	0	0	0	0	0	0	0	0	0	0	0	0	0	0	0	17	0
k__Bacteria;p__Acidobacteria;c__[Chloracidobacteria];o__11-24;f__;g__	0	0	0	0	0	0	0	0	0	0	0	4	0	0	0	0	0	0	0	0
k__Bacteria;p__Acidobacteria;c__[Chloracidobacteria];o__RB41;f__;g__	0	0	0	0	0	0	0	2	35	11	0	8	10	0	0	0	0	0	39	35
k__Bacteria;p__Acidobacteria;c__[Chloracidobacteria];o__RB41;f__Ellin6075;g__	0	0	0	0	0	0	0	0	0	0	0	8	0	0	0	5	0	0	0	32
k__Bacteria;p__Acidobacteria;c__iii1-8;o__DS-18;f__;g__	0	0	0	0	0	0	0	0	0	0	0	0	5	0	0	0	0	0	0	0
k__Bacteria;p__Actinobacteria;c__Acidimicrobiia;o__Acidimicrobiales;f__;g__	0	0	0	0	0	4	0	3	84	0	0	26	10	0	7	3	0	0	82	7
k__Bacteria;p__Actinobacteria;c__Acidimicrobiia;o__Acidimicrobiales;f__C111;g__	0	0	0	0	0	0	0	0	0	0	0	19	0	4	0	9	0	0	15	11
k__Bacteria;p__Actinobacteria;c__Acidimicrobiia;o__Acidimicrobiales;f__EB1017;g__	0	0	0	0	0	0	0	0	0	0	0	0	0	0	0	0	0	4	0	8
k__Bacteria;p__Actinobacteria;c__Acidimicrobiia;o__Acidimicrobiales;f__Iamiaceae;g__Iamia	0	0	0	0	0	0	0	0	0	0	0	0	0	0	0	6	0	0	10	0
k__Bacteria;p__Actinobacteria;c__Acidimicrobiia;o__Acidimicrobiales;f__JdFBGBact;g__	0	0	0	0	0	0	0	0	0	0	0	0	0	0	0	4	0	0	0	0
k__Bacteria;p__Actinobacteria;c__Acidimicrobiia;o__Acidimicrobiales;f__Microthrixaceae;g__	0	0	0	0	0	0	0	0	0	0	0	0	0	0	0	0	0	0	11	0
k__Bacteria;p__Actinobacteria;c__Acidimicrobiia;o__Acidimicrobiales;f__koll13;g__	0	0	0	0	0	0	0	0	0	0	0	49	0	0	0	0	0	0	0	0
k__Bacteria;p__Actinobacteria;c__Actinobacteria;o__;f__;g__	0	0	0	0	0	0	0	0	9	0	0	0	0	0	0	0	0	0	0	0
k__Bacteria;p__Actinobacteria;c__Actinobacteria;o__Actinomycetales;__;__	0	0	0	0	0	3	13	0	30	28	0	0	9	0	0	5	0	0	25	58
k__Bacteria;p__Actinobacteria;c__Actinobacteria;o__Actinomycetales;f__;g__	0	0	0	0	0	0	0	9	61	6	0	15	12	0	0	9	0	4	69	49
k__Bacteria;p__Actinobacteria;c__Actinobacteria;o__Actinomycetales;f__ACK-M1;g__	0	0	0	0	0	0	0	0	0	0	0	0	0	0	0	0	0	0	6	0
k__Bacteria;p__Actinobacteria;c__Actinobacteria;o__Actinomycetales;f__Actinomycetaceae;g__Actinomyces	0	0	0	0	0	0	0	0	0	0	0	0	0	0	4	0	0	0	62	0
k__Bacteria;p__Actinobacteria;c__Actinobacteria;o__Actinomycetales;f__Actinomycetaceae;g__Mobiluncus	0	0	0	0	0	0	0	0	0	0	0	0	0	2	0	0	0	0	0	0
k__Bacteria;p__Actinobacteria;c__Actinobacteria;o__Actinomycetales;f__Actinopolysporaceae;g__	0	0	0	0	0	0	0	0	12	0	0	0	0	0	0	0	0	0	0	17
k__Bacteria;p__Actinobacteria;c__Actinobacteria;o__Actinomycetales;f__Actinosynnemataceae;__	0	0	0	0	0	0	0	0	0	0	0	0	0	0	2	0	0	0	0	0
k__Bacteria;p__Actinobacteria;c__Actinobacteria;o__Actinomycetales;f__Actinosynnemataceae;g__Saccharothrix	0	0	0	0	0	0	0	0	0	0	0	0	0	0	0	0	0	0	0	11
k__Bacteria;p__Actinobacteria;c__Actinobacteria;o__Actinomycetales;f__Beutenbergiaceae;g__	0	0	0	0	0	0	0	0	14	0	0	0	0	0	0	0	0	0	17	0
k__Bacteria;p__Actinobacteria;c__Actinobacteria;o__Actinomycetales;f__Brevibacteriaceae;g__Brevibacterium	5	0	0	0	0	0	0	3	0	2	0	13	0	0	0	5	0	3	58	66
k__Bacteria;p__Actinobacteria;c__Actinobacteria;o__Actinomycetales;f__Cellulomonadaceae;g__Cellulomonas	0	0	0	0	0	64	7	13	26	3	0	31	15	0	0	0	0	0	26	94
k__Bacteria;p__Actinobacteria;c__Actinobacteria;o__Actinomycetales;f__Cellulomonadaceae;g__Demequina	0	0	0	0	0	0	0	0	0	8	0	0	0	0	0	0	0	0	0	0
k__Bacteria;p__Actinobacteria;c__Actinobacteria;o__Actinomycetales;f__Corynebacteriaceae;g__Corynebacterium	0	0	0	0	2	10	11	51	259	58	35	18	64	6	12	18	27	0	47	149
k__Bacteria;p__Actinobacteria;c__Actinobacteria;o__Actinomycetales;f__Dermabacteraceae;g__Brachybacterium	0	0	0	0	0	0	0	0	0	0	11	0	0	0	0	0	0	0	0	23
k__Bacteria;p__Actinobacteria;c__Actinobacteria;o__Actinomycetales;f__Dermabacteraceae;g__Dermabacter	0	0	0	0	0	0	0	0	0	0	0	0	0	0	0	0	0	0	0	16
k__Bacteria;p__Actinobacteria;c__Actinobacteria;o__Actinomycetales;f__Dermacoccaceae;g__Dermacoccus	0	0	0	0	0	0	0	5	0	0	0	0	0	0	0	0	0	0	0	65
k__Bacteria;p__Actinobacteria;c__Actinobacteria;o__Actinomycetales;f__Dietziaceae;g__Dietzia	0	0	0	0	0	0	0	0	0	19	0	0	0	0	0	9	0	0	0	30
k__Bacteria;p__Actinobacteria;c__Actinobacteria;o__Actinomycetales;f__Frankiaceae;g__	0	0	0	0	0	0	0	0	0	0	0	0	0	0	0	0	0	3	0	0
k__Bacteria;p__Actinobacteria;c__Actinobacteria;o__Actinomycetales;f__Geodermatophilaceae;__	0	0	0	0	0	28	0	13	68	42	0	0	0	12	0	0	0	0	43	8
k__Bacteria;p__Actinobacteria;c__Actinobacteria;o__Actinomycetales;f__Geodermatophilaceae;g__	0	0	0	0	0	0	0	0	0	0	0	0	0	0	0	0	0	0	67	0
k__Bacteria;p__Actinobacteria;c__Actinobacteria;o__Actinomycetales;f__Geodermatophilaceae;g__Actinotelluria	0	0	0	0	0	0	0	0	15	0	0	0	0	0	0	0	0	0	0	0
k__Bacteria;p__Actinobacteria;c__Actinobacteria;o__Actinomycetales;f__Geodermatophilaceae;g__Blastococcus	0	0	0	0	0	0	0	0	0	8	0	0	0	0	0	23	0	0	124	0
k__Bacteria;p__Actinobacteria;c__Actinobacteria;o__Actinomycetales;f__Geodermatophilaceae;g__Geodermatophilus	0	0	0	0	0	0	0	9	0	8	0	0	0	0	0	0	0	0	0	0
k__Bacteria;p__Actinobacteria;c__Actinobacteria;o__Actinomycetales;f__Geodermatophilaceae;g__Modestobacter	0	0	0	0	0	0	0	0	8	6	0	0	0	0	0	0	0	0	13	226
k__Bacteria;p__Actinobacteria;c__Actinobacteria;o__Actinomycetales;f__Intrasporangiaceae;__	0	0	0	0	0	0	0	0	18	32	0	0	0	0	0	0	0	0	0	0
k__Bacteria;p__Actinobacteria;c__Actinobacteria;o__Actinomycetales;f__Intrasporangiaceae;g__Phycicoccus	0	0	0	0	0	0	0	0	0	0	0	0	0	0	0	10	0	0	0	0
k__Bacteria;p__Actinobacteria;c__Actinobacteria;o__Actinomycetales;f__Intrasporangiaceae;g__Terracoccus	0	0	0	0	0	0	0	0	0	0	0	0	0	0	0	0	0	0	9	0
k__Bacteria;p__Actinobacteria;c__Actinobacteria;o__Actinomycetales;f__Kineosporiaceae;g__	0	0	0	0	0	0	0	0	0	0	0	0	0	0	0	0	0	0	51	0
k__Bacteria;p__Actinobacteria;c__Actinobacteria;o__Actinomycetales;f__Microbacteriaceae;__	0	0	0	0	0	0	0	0	37	5	0	0	0	0	0	5	0	0	0	0
k__Bacteria;p__Actinobacteria;c__Actinobacteria;o__Actinomycetales;f__Microbacteriaceae;g__Agrococcus	0	0	0	0	0	0	0	5	0	0	0	0	0	0	0	0	0	0	0	0
k__Bacteria;p__Actinobacteria;c__Actinobacteria;o__Actinomycetales;f__Microbacteriaceae;g__Agromyces	0	0	0	0	0	0	0	2	6	0	0	0	8	0	0	0	0	0	0	0
k__Bacteria;p__Actinobacteria;c__Actinobacteria;o__Actinomycetales;f__Microbacteriaceae;g__Clavibacter	0	0	0	0	0	0	0	7	0	0	0	0	0	0	0	0	0	0	0	0
k__Bacteria;p__Actinobacteria;c__Actinobacteria;o__Actinomycetales;f__Microbacteriaceae;g__Cryocola	0	0	0	0	0	0	0	0	15	0	0	0	0	0	0	0	0	0	18	0
k__Bacteria;p__Actinobacteria;c__Actinobacteria;o__Actinomycetales;f__Microbacteriaceae;g__Curtobacterium	0	0	0	0	0	0	0	0	0	0	0	0	0	0	0	0	30	0	0	0
k__Bacteria;p__Actinobacteria;c__Actinobacteria;o__Actinomycetales;f__Microbacteriaceae;g__Frondihabitans	0	0	0	0	0	0	0	0	0	0	0	0	0	0	0	3	0	0	0	0
k__Bacteria;p__Actinobacteria;c__Actinobacteria;o__Actinomycetales;f__Microbacteriaceae;g__Leucobacter	0	0	0	0	0	0	0	0	7	0	0	0	0	0	0	0	0	0	15	0
k__Bacteria;p__Actinobacteria;c__Actinobacteria;o__Actinomycetales;f__Microbacteriaceae;g__Microbacterium	48	39	23	29	36	6	0	13	20	0	25	94	0	0	29	18	11	0	95	15
k__Bacteria;p__Actinobacteria;c__Actinobacteria;o__Actinomycetales;f__Microbacteriaceae;g__Yonghaparkia	0	0	0	0	0	0	0	17	0	0	0	0	0	0	0	0	0	0	0	0
k__Bacteria;p__Actinobacteria;c__Actinobacteria;o__Actinomycetales;f__Micrococcaceae;__	35677	31863	25853	24479	30440	0	0	0	299	0	0	0	0	0	0	0	0	0	28	55
k__Bacteria;p__Actinobacteria;c__Actinobacteria;o__Actinomycetales;f__Micrococcaceae;g__Arthrobacter	46	77	31	33	39	12	0	20	353	83	0	0	100	3	18	73	9	0	95	70
k__Bacteria;p__Actinobacteria;c__Actinobacteria;o__Actinomycetales;f__Micrococcaceae;g__Citricoccus	0	0	0	0	0	0	0	0	0	0	0	0	0	0	0	10	0	0	12	58
k__Bacteria;p__Actinobacteria;c__Actinobacteria;o__Actinomycetales;f__Micrococcaceae;g__Kocuria	0	0	0	0	0	0	9	0	0	0	0	0	16	0	0	0	0	0	26	0
k__Bacteria;p__Actinobacteria;c__Actinobacteria;o__Actinomycetales;f__Micrococcaceae;g__Microbispora	0	0	0	0	0	0	0	0	0	0	0	0	0	0	0	0	0	0	0	36
k__Bacteria;p__Actinobacteria;c__Actinobacteria;o__Actinomycetales;f__Micrococcaceae;g__Micrococcus	0	0	0	0	0	0	11	0	0	6	0	0	19	0	16	9	0	0	32	0
k__Bacteria;p__Actinobacteria;c__Actinobacteria;o__Actinomycetales;f__Micrococcaceae;g__Nesterenkonia	0	0	0	0	0	0	0	0	0	8	0	0	0	0	0	0	0	0	0	0
k__Bacteria;p__Actinobacteria;c__Actinobacteria;o__Actinomycetales;f__Micrococcaceae;g__Rothia	0	0	0	0	0	16	6	13	0	28	721	945	149	0	71	0	716	8	393	342
k__Bacteria;p__Actinobacteria;c__Actinobacteria;o__Actinomycetales;f__Micromonosporaceae;__	0	0	0	0	0	0	0	0	28	0	0	0	0	0	0	0	0	0	0	0
k__Bacteria;p__Actinobacteria;c__Actinobacteria;o__Actinomycetales;f__Micromonosporaceae;g__	0	0	0	0	0	0	0	0	0	0	0	0	0	0	0	26	0	0	19	0
k__Bacteria;p__Actinobacteria;c__Actinobacteria;o__Actinomycetales;f__Micromonosporaceae;g__Actinoplanes	0	0	0	0	0	0	0	0	0	0	0	0	0	0	0	0	0	0	10	0
k__Bacteria;p__Actinobacteria;c__Actinobacteria;o__Actinomycetales;f__Micromonosporaceae;g__Micromonospora	0	0	0	0	0	0	0	0	0	0	0	12	0	0	0	0	0	0	0	6
k__Bacteria;p__Actinobacteria;c__Actinobacteria;o__Actinomycetales;f__Micromonosporaceae;g__Pilimelia	0	0	0	0	0	0	0	0	0	0	0	0	0	0	0	0	0	0	7	0
k__Bacteria;p__Actinobacteria;c__Actinobacteria;o__Actinomycetales;f__Mycobacteriaceae;g__Mycobacterium	0	0	0	0	0	0	0	5	24	8	0	7	0	3	0	24	6	0	596	90
k__Bacteria;p__Actinobacteria;c__Actinobacteria;o__Actinomycetales;f__Nocardiaceae;g__	0	0	0	0	0	0	0	0	0	0	19	0	0	0	0	0	7	0	0	0
k__Bacteria;p__Actinobacteria;c__Actinobacteria;o__Actinomycetales;f__Nocardiaceae;g__Nocardia	0	0	0	0	0	0	0	0	0	0	0	0	0	0	0	0	0	0	0	14
k__Bacteria;p__Actinobacteria;c__Actinobacteria;o__Actinomycetales;f__Nocardiaceae;g__Rhodococcus	0	0	0	0	0	203	519	466	3968	625	20	102	45	61	9	0	59	45	1896	1532
k__Bacteria;p__Actinobacteria;c__Actinobacteria;o__Actinomycetales;f__Nocardioidaceae;__	0	0	0	0	0	34	0	0	5	23	0	0	0	0	0	0	0	0	0	12
k__Bacteria;p__Actinobacteria;c__Actinobacteria;o__Actinomycetales;f__Nocardioidaceae;g__	0	0	0	0	0	0	0	0	0	0	6	10	0	0	0	7	0	0	44	62
k__Bacteria;p__Actinobacteria;c__Actinobacteria;o__Actinomycetales;f__Nocardioidaceae;g__Friedmanniella	0	0	0	0	0	0	0	0	0	0	0	6	0	0	0	0	0	0	0	0
k__Bacteria;p__Actinobacteria;c__Actinobacteria;o__Actinomycetales;f__Nocardioidaceae;g__Nocardioides	0	0	0	0	0	0	0	0	0	0	0	6	0	4	0	0	0	0	10	13
k__Bacteria;p__Actinobacteria;c__Actinobacteria;o__Actinomycetales;f__Nocardioidaceae;g__Pimelobacter	0	0	0	0	0	0	0	0	0	0	0	0	0	0	0	0	0	0	20	0
k__Bacteria;p__Actinobacteria;c__Actinobacteria;o__Actinomycetales;f__Nocardioidaceae;g__Propionicimonas	0	0	0	0	0	0	0	0	67	0	0	8	0	3	0	0	0	0	32	21
k__Bacteria;p__Actinobacteria;c__Actinobacteria;o__Actinomycetales;f__Nocardiopsaceae;__	0	0	0	0	0	0	0	0	0	0	0	0	0	0	0	0	0	0	16	0
k__Bacteria;p__Actinobacteria;c__Actinobacteria;o__Actinomycetales;f__Nocardiopsaceae;g__Nocardiopsis	0	0	0	0	0	0	0	0	0	3	0	0	0	0	0	0	0	0	0	0
k__Bacteria;p__Actinobacteria;c__Actinobacteria;o__Actinomycetales;f__Promicromonosporaceae;g__Cellulosimicrobium	0	0	0	0	0	0	0	0	0	0	0	0	0	0	0	5	0	0	0	33
k__Bacteria;p__Actinobacteria;c__Actinobacteria;o__Actinomycetales;f__Promicromonosporaceae;g__Promicromonospora	0	0	0	0	0	0	0	0	0	0	0	0	0	0	0	0	0	0	94	0
k__Bacteria;p__Actinobacteria;c__Actinobacteria;o__Actinomycetales;f__Propionibacteriaceae;g__	0	0	0	0	0	0	0	0	15	0	0	0	9	0	0	0	0	0	0	0
k__Bacteria;p__Actinobacteria;c__Actinobacteria;o__Actinomycetales;f__Propionibacteriaceae;g__Microlunatus	0	0	0	0	0	0	0	0	0	0	0	0	8	0	0	0	0	0	9	0
k__Bacteria;p__Actinobacteria;c__Actinobacteria;o__Actinomycetales;f__Propionibacteriaceae;g__Propionibacterium	0	0	0	0	0	24	23	34	89	87	24	23	0	3	0	23	15	19	125	248
k__Bacteria;p__Actinobacteria;c__Actinobacteria;o__Actinomycetales;f__Propionibacteriaceae;g__Tessaracoccus	0	0	0	0	0	7	10	4	0	13	0	0	0	0	0	0	0	0	0	23
k__Bacteria;p__Actinobacteria;c__Actinobacteria;o__Actinomycetales;f__Pseudonocardiaceae;__	0	0	0	0	0	0	8	0	0	0	0	0	0	0	0	0	0	0	0	0
k__Bacteria;p__Actinobacteria;c__Actinobacteria;o__Actinomycetales;f__Pseudonocardiaceae;g__Actinomycetospora	0	0	0	0	0	0	0	0	0	0	0	0	0	0	0	0	0	0	15	3
k__Bacteria;p__Actinobacteria;c__Actinobacteria;o__Actinomycetales;f__Pseudonocardiaceae;g__Pseudonocardia	0	0	0	0	0	5	0	0	0	0	0	0	0	0	0	0	0	0	0	0
k__Bacteria;p__Actinobacteria;c__Actinobacteria;o__Actinomycetales;f__Pseudonocardiaceae;g__Saccharopolyspora	0	0	0	0	0	0	0	0	0	0	0	0	0	0	0	0	0	0	14	20
k__Bacteria;p__Actinobacteria;c__Actinobacteria;o__Actinomycetales;f__Sporichthyaceae;g__	0	0	0	0	0	0	0	0	0	0	0	0	0	0	0	0	0	0	9	0
k__Bacteria;p__Actinobacteria;c__Actinobacteria;o__Actinomycetales;f__Streptomycetaceae;__	0	0	0	0	0	0	0	0	0	0	0	0	0	0	0	0	0	0	9	5
k__Bacteria;p__Actinobacteria;c__Actinobacteria;o__Actinomycetales;f__Streptomycetaceae;g__Streptomyces	0	0	0	0	0	0	5	0	0	0	0	10	0	0	0	0	0	0	7	16
k__Bacteria;p__Actinobacteria;c__Actinobacteria;o__Actinomycetales;f__Streptosporangiaceae;__	0	0	0	0	0	0	0	0	0	0	0	0	0	0	0	0	0	0	0	31
k__Bacteria;p__Actinobacteria;c__Actinobacteria;o__Actinomycetales;f__Tsukamurellaceae;g__Tsukamurella	0	0	0	0	0	0	0	0	32	10	0	0	0	0	0	0	0	0	28	7
k__Bacteria;p__Actinobacteria;c__Actinobacteria;o__Actinomycetales;f__Williamsiaceae;g__Williamsia	0	0	0	0	0	0	0	0	0	0	0	0	0	0	0	0	0	0	0	28
k__Bacteria;p__Actinobacteria;c__Actinobacteria;o__Bifidobacteriales;f__Bifidobacteriaceae;g__	0	0	0	0	0	0	0	0	0	0	0	0	0	0	0	20	0	0	0	0
k__Bacteria;p__Actinobacteria;c__Actinobacteria;o__Bifidobacteriales;f__Bifidobacteriaceae;g__Bifidobacterium	0	0	0	0	0	11	14	59	107	123	0	38	6	79	18	5	27	230	373	356
k__Bacteria;p__Actinobacteria;c__Actinobacteria;o__Bifidobacteriales;f__Bifidobacteriaceae;g__Gardnerella	0	0	0	0	0	0	9	24	48	26	0	0	0	2	0	35	0	0	45	17
k__Bacteria;p__Actinobacteria;c__Coriobacteriia;o__Coriobacteriales;f__Coriobacteriaceae;__	0	0	0	0	0	0	0	0	11	0	0	0	0	0	0	0	0	0	0	0
k__Bacteria;p__Actinobacteria;c__Coriobacteriia;o__Coriobacteriales;f__Coriobacteriaceae;g__	0	0	0	0	0	0	0	11	0	3	0	48	0	5	0	118	0	16	39	0
k__Bacteria;p__Actinobacteria;c__Coriobacteriia;o__Coriobacteriales;f__Coriobacteriaceae;g__Adlercreutzia	0	0	0	0	0	17	0	10	32	17	0	6	4	0	0	0	12	7	43	30
k__Bacteria;p__Actinobacteria;c__Coriobacteriia;o__Coriobacteriales;f__Coriobacteriaceae;g__Atopobium	0	0	0	0	0	6	5	7	0	6	0	0	0	20	0	8	0	0	16	14
k__Bacteria;p__Actinobacteria;c__Coriobacteriia;o__Coriobacteriales;f__Coriobacteriaceae;g__Collinsella	0	0	0	0	0	0	0	4	36	0	0	0	0	3	0	0	0	0	0	58
k__Bacteria;p__Actinobacteria;c__Coriobacteriia;o__Coriobacteriales;f__Coriobacteriaceae;g__Slackia	0	0	0	0	0	0	0	0	0	0	0	0	0	0	0	0	12	0	0	0
k__Bacteria;p__Actinobacteria;c__MB-A2-108;o__0319-7L14;f__;g__	0	0	0	0	0	0	0	13	0	0	0	0	0	0	0	5	16	0	0	0
k__Bacteria;p__Actinobacteria;c__Nitriliruptoria;o__Nitriliruptorales;f__Nitriliruptoraceae;g__	0	0	0	0	0	0	0	0	0	0	0	0	0	0	0	0	0	0	37	0
k__Bacteria;p__Actinobacteria;c__Rubrobacteria;o__Rubrobacterales;f__Rubrobacteraceae;g__	0	0	0	0	0	0	0	0	0	0	0	0	0	0	0	0	0	0	9	0
k__Bacteria;p__Actinobacteria;c__Rubrobacteria;o__Rubrobacterales;f__Rubrobacteraceae;g__Rubrobacter	0	0	0	0	0	0	0	0	0	4	0	0	0	0	0	0	0	0	0	7
k__Bacteria;p__Actinobacteria;c__Thermoleophilia;o__Gaiellales;f__;g__	0	0	0	0	0	0	0	0	15	0	0	0	0	0	0	0	0	0	0	0
k__Bacteria;p__Actinobacteria;c__Thermoleophilia;o__Gaiellales;f__AK1AB1_02E;g__	0	0	0	0	0	0	0	0	0	0	0	0	0	0	0	5	0	0	0	0
k__Bacteria;p__Actinobacteria;c__Thermoleophilia;o__Gaiellales;f__Gaiellaceae;g__	0	0	0	0	0	0	0	2	0	22	0	0	10	0	0	6	0	3	30	56
k__Bacteria;p__Actinobacteria;c__Thermoleophilia;o__Solirubrobacterales;f__;g__	0	0	0	0	0	0	0	0	5	0	8	11	6	0	0	0	0	0	0	32
k__Bacteria;p__Actinobacteria;c__Thermoleophilia;o__Solirubrobacterales;f__Patulibacteraceae;g__	0	0	0	0	0	0	0	0	0	0	0	0	0	0	0	0	0	0	9	0
k__Bacteria;p__Actinobacteria;c__Thermoleophilia;o__Solirubrobacterales;f__Solirubrobacteraceae;g__	0	0	0	0	0	0	0	0	0	0	0	14	9	0	0	6	0	0	0	0
k__Bacteria;p__Armatimonadetes;c__Chthonomonadetes;o__Chthonomonadales;f__Chthonomonadaceae;g__Chthonomonas	0	0	0	0	0	0	0	0	16	5	0	0	0	0	0	0	0	0	0	34
k__Bacteria;p__Armatimonadetes;c__SHA-37;o__;f__;g__	0	0	0	0	0	0	0	4	0	0	0	0	0	0	0	0	0	0	0	0
k__Bacteria;p__Armatimonadetes;c__[Fimbriimonadia];o__[Fimbriimonadales];f__[Fimbriimonadaceae];__	0	0	0	0	0	0	0	0	0	0	0	0	0	0	0	9	0	0	0	0
k__Bacteria;p__Armatimonadetes;c__[Fimbriimonadia];o__[Fimbriimonadales];f__[Fimbriimonadaceae];g__	0	0	0	0	0	0	0	0	0	0	0	0	0	0	0	0	0	0	0	10
k__Bacteria;p__Armatimonadetes;c__[Fimbriimonadia];o__[Fimbriimonadales];f__[Fimbriimonadaceae];g__Fimbriimonas	0	0	0	0	0	0	0	0	22	6	0	0	0	3	0	0	0	0	20	0
k__Bacteria;p__Bacteroidetes;c__At12OctB3;o__;f__;g__	0	0	0	0	0	0	0	6	0	0	0	0	0	0	0	0	0	0	0	0
k__Bacteria;p__Bacteroidetes;c__BME43;o__;f__;g__	0	0	0	0	0	0	0	0	7	0	0	0	0	0	0	0	0	0	0	0
k__Bacteria;p__Bacteroidetes;c__Bacteroidia;o__Bacteroidales;__;__	0	0	0	0	0	0	0	5	0	0	0	0	0	0	0	0	0	0	0	0
k__Bacteria;p__Bacteroidetes;c__Bacteroidia;o__Bacteroidales;f__;g__	0	0	0	0	0	31	2	10	0	8	9	0	13	10	16	152	14	26	12	28
k__Bacteria;p__Bacteroidetes;c__Bacteroidia;o__Bacteroidales;f__Bacteroidaceae;g__Bacteroides	0	0	0	0	0	69	11	44	137	64	58	126	34	211	38	476	45	23	1966	202
k__Bacteria;p__Bacteroidetes;c__Bacteroidia;o__Bacteroidales;f__Marinilabiaceae;g__Ruminofilibacter	0	0	0	3	0	0	0	0	0	0	0	0	0	0	0	0	0	0	0	0
k__Bacteria;p__Bacteroidetes;c__Bacteroidia;o__Bacteroidales;f__Porphyromonadaceae;g__Paludibacter	0	0	0	0	0	7	3	0	28	0	0	0	0	0	0	0	0	11	9	27
k__Bacteria;p__Bacteroidetes;c__Bacteroidia;o__Bacteroidales;f__Porphyromonadaceae;g__Parabacteroides	0	0	0	0	0	15	0	2	48	0	0	0	4	16	0	1790	0	6	0	31
k__Bacteria;p__Bacteroidetes;c__Bacteroidia;o__Bacteroidales;f__Porphyromonadaceae;g__Petrimonas	0	0	0	0	0	0	0	0	0	7	0	0	0	0	0	0	0	0	0	0
k__Bacteria;p__Bacteroidetes;c__Bacteroidia;o__Bacteroidales;f__Porphyromonadaceae;g__Porphyromonas	0	0	0	0	0	0	0	0	0	0	0	0	7	0	7	2	0	0	86	0
k__Bacteria;p__Bacteroidetes;c__Bacteroidia;o__Bacteroidales;f__Prevotellaceae;g__	0	0	0	0	0	0	0	0	0	0	0	0	6	0	0	0	0	0	0	0
k__Bacteria;p__Bacteroidetes;c__Bacteroidia;o__Bacteroidales;f__Prevotellaceae;g__Prevotella	0	0	0	0	0	20	14	18	1514	60	9	28	21	43	0	32	0	28	52	63
k__Bacteria;p__Bacteroidetes;c__Bacteroidia;o__Bacteroidales;f__Rikenellaceae;g__	0	0	0	0	0	234	27	68	0	27	0	65	8	314	48	62	43	508	26	35
k__Bacteria;p__Bacteroidetes;c__Bacteroidia;o__Bacteroidales;f__Rikenellaceae;g__AF12	0	0	0	0	0	11	0	0	0	0	0	0	0	0	0	0	0	4	0	0
k__Bacteria;p__Bacteroidetes;c__Bacteroidia;o__Bacteroidales;f__Rikenellaceae;g__Alistipes	0	0	0	0	0	0	4	5	16	8	0	12	14	7	9	8	0	0	9	0
k__Bacteria;p__Bacteroidetes;c__Bacteroidia;o__Bacteroidales;f__Rikenellaceae;g__Rikenella	0	0	0	0	0	0	0	3	0	0	0	0	0	37	0	3	0	55	0	0
k__Bacteria;p__Bacteroidetes;c__Bacteroidia;o__Bacteroidales;f__S24-7;g__	0	30	0	0	0	845	97	155	21	62	0	4	0	560	34	261	26	2370	309	135
k__Bacteria;p__Bacteroidetes;c__Bacteroidia;o__Bacteroidales;f__[Barnesiellaceae];g__	0	0	0	0	0	0	0	0	0	0	0	23	0	0	0	0	0	0	0	0
k__Bacteria;p__Bacteroidetes;c__Bacteroidia;o__Bacteroidales;f__[Barnesiellaceae];g__Barnesiella	0	0	0	0	0	0	0	0	0	0	0	0	0	0	0	0	0	0	14	0
k__Bacteria;p__Bacteroidetes;c__Bacteroidia;o__Bacteroidales;f__[Odoribacteraceae];g__Butyricimonas	0	0	0	0	0	0	0	0	4	0	0	22	0	0	0	0	0	0	0	4
k__Bacteria;p__Bacteroidetes;c__Bacteroidia;o__Bacteroidales;f__[Odoribacteraceae];g__Odoribacter	0	0	0	0	0	30	0	29	0	8	0	0	0	91	0	8	0	119	0	14
k__Bacteria;p__Bacteroidetes;c__Bacteroidia;o__Bacteroidales;f__[Paraprevotellaceae];g__	0	0	0	0	0	0	0	0	0	0	0	6	0	0	0	0	0	0	0	0
k__Bacteria;p__Bacteroidetes;c__Bacteroidia;o__Bacteroidales;f__[Paraprevotellaceae];g__Paraprevotella	0	0	0	0	0	0	0	0	0	0	0	0	0	5	0	0	0	11	0	0
k__Bacteria;p__Bacteroidetes;c__Bacteroidia;o__Bacteroidales;f__[Paraprevotellaceae];g__[Prevotella]	0	0	0	0	0	13	3	6	0	0	0	0	0	72	0	11	0	94	20	0
k__Bacteria;p__Bacteroidetes;c__Bacteroidia;o__Bacteroidales;f__p-2534-18B5;g__	0	0	0	0	0	0	0	0	0	0	0	0	12	0	0	0	0	0	0	0
k__Bacteria;p__Bacteroidetes;c__Cytophagia;o__Cytophagales;f__Cytophagaceae;g__	0	0	0	0	0	0	0	0	0	0	0	0	6	0	0	25	0	0	41	17
k__Bacteria;p__Bacteroidetes;c__Cytophagia;o__Cytophagales;f__Cytophagaceae;g__Adhaeribacter	0	0	0	0	0	2	0	0	0	5	0	0	18	0	0	0	0	0	0	0
k__Bacteria;p__Bacteroidetes;c__Cytophagia;o__Cytophagales;f__Cytophagaceae;g__Cytophaga	0	0	0	0	0	0	0	0	0	0	0	0	0	0	0	0	0	0	21	0
k__Bacteria;p__Bacteroidetes;c__Cytophagia;o__Cytophagales;f__Cytophagaceae;g__Dyadobacter	0	0	0	0	0	0	0	6	0	0	0	0	0	0	0	7	0	0	28	0
k__Bacteria;p__Bacteroidetes;c__Cytophagia;o__Cytophagales;f__Cytophagaceae;g__Emticicia	0	0	0	0	0	6	0	3	13	7	0	0	0	0	0	0	0	0	0	0
k__Bacteria;p__Bacteroidetes;c__Cytophagia;o__Cytophagales;f__Cytophagaceae;g__Flectobacillus	0	0	0	0	0	2	0	21	0	0	0	0	0	0	0	0	0	0	0	0
k__Bacteria;p__Bacteroidetes;c__Cytophagia;o__Cytophagales;f__Cytophagaceae;g__Hymenobacter	183	289	80	62	29	38	0	0	0	44	0	8	11	3	6	0	0	0	33	0
k__Bacteria;p__Bacteroidetes;c__Cytophagia;o__Cytophagales;f__Cytophagaceae;g__Larkinella	0	0	0	0	0	0	0	0	0	0	0	23	0	0	0	0	0	0	0	0
k__Bacteria;p__Bacteroidetes;c__Cytophagia;o__Cytophagales;f__Cytophagaceae;g__Runella	0	0	0	0	0	0	0	6	0	0	0	0	0	0	0	0	0	0	0	0
k__Bacteria;p__Bacteroidetes;c__Cytophagia;o__Cytophagales;f__Cytophagaceae;g__Siphonobacter	0	0	0	0	0	0	0	0	0	0	0	0	0	0	0	6	0	0	0	0
k__Bacteria;p__Bacteroidetes;c__Cytophagia;o__Cytophagales;f__Cytophagaceae;g__Spirosoma	0	0	0	0	0	0	0	0	0	0	0	15	0	0	0	0	0	0	0	0
k__Bacteria;p__Bacteroidetes;c__Cytophagia;o__Cytophagales;f__Cytophagaceae;g__Sporocytophaga	0	0	0	0	0	0	0	0	0	0	0	0	0	0	0	6	0	0	0	0
k__Bacteria;p__Bacteroidetes;c__Cytophagia;o__Cytophagales;f__Flammeovirgaceae;g__	0	0	0	0	0	0	0	0	0	0	0	0	0	0	0	0	0	0	49	0
k__Bacteria;p__Bacteroidetes;c__Flavobacteriia;o__Flavobacteriales;__;__	0	0	0	0	0	0	0	0	0	0	0	0	0	0	0	6	0	0	0	0
k__Bacteria;p__Bacteroidetes;c__Flavobacteriia;o__Flavobacteriales;f__Flavobacteriaceae;g__	0	0	0	0	0	0	0	0	0	0	0	12	0	0	0	0	0	0	0	20
k__Bacteria;p__Bacteroidetes;c__Flavobacteriia;o__Flavobacteriales;f__Flavobacteriaceae;g__Flavobacterium	0	0	0	0	0	4	0	0	0	0	0	4	19	2	0	11	0	0	24	20
k__Bacteria;p__Bacteroidetes;c__Flavobacteriia;o__Flavobacteriales;f__Flavobacteriaceae;g__Myroides	0	0	0	0	0	0	0	0	0	0	0	0	0	0	0	4	0	0	0	0
k__Bacteria;p__Bacteroidetes;c__Flavobacteriia;o__Flavobacteriales;f__[Weeksellaceae];g__	0	0	0	0	0	267	52	190	23	1143	0	0	0	0	0	0	0	0	58	17
k__Bacteria;p__Bacteroidetes;c__Flavobacteriia;o__Flavobacteriales;f__[Weeksellaceae];g__Chryseobacterium	0	0	0	0	0	0	0	0	6	14	4	10	11	0	0	0	0	0	26	13
k__Bacteria;p__Bacteroidetes;c__Flavobacteriia;o__Flavobacteriales;f__[Weeksellaceae];g__Cloacibacterium	0	3	0	8	5	802	927	612	162	344	0	59	9	578	15	18	0	643	89	48
k__Bacteria;p__Bacteroidetes;c__Sphingobacteriia;o__Sphingobacteriales;f__;g__	0	0	0	0	0	11	2	5	12	6	0	0	0	0	0	0	0	3	0	13
k__Bacteria;p__Bacteroidetes;c__Sphingobacteriia;o__Sphingobacteriales;f__Sphingobacteriaceae;g__	0	0	0	0	0	9	15	36	9	21	0	0	0	0	0	0	0	4	8	58
k__Bacteria;p__Bacteroidetes;c__Sphingobacteriia;o__Sphingobacteriales;f__Sphingobacteriaceae;g__Pedobacter	2	0	0	0	0	0	6	0	9	0	0	0	13	0	0	0	0	0	18	30
k__Bacteria;p__Bacteroidetes;c__Sphingobacteriia;o__Sphingobacteriales;f__Sphingobacteriaceae;g__Sphingobacterium	0	0	0	0	0	3	2	7	45	0	0	18	0	0	0	0	0	0	10	10
k__Bacteria;p__Bacteroidetes;c__[Rhodothermi];o__[Rhodothermales];f__Rhodothermaceae;g__Rubricoccus	0	0	0	0	0	0	0	0	0	0	0	0	4	0	0	0	0	0	0	0
k__Bacteria;p__Bacteroidetes;c__[Saprospirae];o__[Saprospirales];f__Chitinophagaceae;__	0	0	0	0	0	0	0	0	0	0	0	0	0	0	0	0	0	0	0	14
k__Bacteria;p__Bacteroidetes;c__[Saprospirae];o__[Saprospirales];f__Chitinophagaceae;g__	0	0	0	0	0	0	9	12	29	22	4	0	51	0	0	0	0	0	13	14
k__Bacteria;p__Bacteroidetes;c__[Saprospirae];o__[Saprospirales];f__Chitinophagaceae;g__Chitinophaga	0	0	0	0	0	0	0	0	0	0	0	7	0	0	0	0	0	0	0	0
k__Bacteria;p__Bacteroidetes;c__[Saprospirae];o__[Saprospirales];f__Chitinophagaceae;g__Flavisolibacter	0	0	0	0	0	0	0	0	0	0	0	0	0	0	0	2	0	0	0	34
k__Bacteria;p__Bacteroidetes;c__[Saprospirae];o__[Saprospirales];f__Chitinophagaceae;g__Sediminibacterium	112	0	0	0	0	186	254	550	2240	834	0	0	0	69	0	18	0	64	2998	1925
k__Bacteria;p__Bacteroidetes;c__[Saprospirae];o__[Saprospirales];f__Chitinophagaceae;g__Terrimonas	0	0	0	0	0	0	0	0	0	0	0	0	8	0	0	0	0	0	0	0
k__Bacteria;p__Bacteroidetes;c__[Saprospirae];o__[Saprospirales];f__Saprospiraceae;g__	0	0	0	0	0	0	0	0	0	0	0	0	0	0	0	0	2	0	38	12
k__Bacteria;p__Chlamydiae;c__Chlamydiia;o__Chlamydiales;__;__	0	0	0	0	0	0	0	0	95	0	0	0	0	0	0	0	0	0	0	0
k__Bacteria;p__Chlamydiae;c__Chlamydiia;o__Chlamydiales;f__;g__	0	0	0	0	0	5	2	3	35	9	0	0	0	0	0	0	0	0	14	11
k__Bacteria;p__Chlamydiae;c__Chlamydiia;o__Chlamydiales;f__Parachlamydiaceae;g__Candidatus Protochlamydia	0	0	0	0	0	0	0	0	3	0	0	0	0	0	0	0	0	0	0	0
k__Bacteria;p__Chlamydiae;c__Chlamydiia;o__Chlamydiales;f__Rhabdochlamydiaceae;g__Candidatus Rhabdochlamydia	0	0	0	0	0	15	26	8	75	51	0	0	0	3	0	0	0	5	148	74
k__Bacteria;p__Chlorobi;c__BSV26;o__PK329;f__;g__	0	0	0	0	0	0	2	0	0	0	0	0	0	0	0	0	0	0	0	0
k__Bacteria;p__Chlorobi;c__OPB56;o__;f__;g__	0	0	0	0	0	7	0	0	0	0	0	0	0	0	0	0	0	15	7	51
k__Bacteria;p__Chloroflexi;c__Anaerolineae;__;__;__	0	0	0	0	0	0	0	0	0	0	0	0	0	0	0	0	0	0	0	6
k__Bacteria;p__Chloroflexi;c__Anaerolineae;o__;f__;g__	0	0	0	0	0	0	0	0	30	0	0	0	0	0	0	0	0	0	0	0
k__Bacteria;p__Chloroflexi;c__Anaerolineae;o__A31;f__;g__	0	0	0	0	0	0	0	0	0	16	0	0	0	0	0	0	0	0	17	17
k__Bacteria;p__Chloroflexi;c__Anaerolineae;o__Anaerolineales;f__Anaerolinaceae;g__	0	0	0	0	0	0	0	5	0	0	0	0	0	0	0	0	0	0	0	0
k__Bacteria;p__Chloroflexi;c__Anaerolineae;o__Anaerolineales;f__Anaerolinaceae;g__T78	0	0	0	0	0	3	0	0	0	0	0	0	0	0	0	0	0	0	0	0
k__Bacteria;p__Chloroflexi;c__Anaerolineae;o__Caldilineales;f__Caldilineaceae;g__	0	0	0	0	0	0	0	0	3	0	0	0	0	2	0	0	0	0	0	19
k__Bacteria;p__Chloroflexi;c__Anaerolineae;o__Caldilineales;f__Caldilineaceae;g__Caldilinea	0	0	0	0	0	0	0	0	0	0	0	0	0	0	0	8	0	0	0	0
k__Bacteria;p__Chloroflexi;c__Anaerolineae;o__GCA004;f__;g__	0	0	0	0	0	0	0	5	30	0	0	0	0	0	0	0	0	0	0	36
k__Bacteria;p__Chloroflexi;c__Anaerolineae;o__H39;f__;g__	0	0	0	0	0	0	0	0	0	0	0	0	8	0	0	0	0	0	0	0
k__Bacteria;p__Chloroflexi;c__Anaerolineae;o__OPB11;f__;g__	0	0	0	0	0	0	0	0	0	0	0	0	0	0	0	0	0	0	13	21
k__Bacteria;p__Chloroflexi;c__Anaerolineae;o__SBR1031;f__A4b;g__	0	0	0	0	0	0	0	0	36	0	0	0	0	0	0	0	0	0	12	0
k__Bacteria;p__Chloroflexi;c__Anaerolineae;o__SBR1031;f__SHA-31;g__	0	0	0	0	0	0	0	0	14	0	0	0	0	0	0	0	0	0	0	0
k__Bacteria;p__Chloroflexi;c__Anaerolineae;o__SJA-15;f__;g__	0	0	0	0	0	0	0	0	0	5	0	0	0	2	0	0	0	0	0	30
k__Bacteria;p__Chloroflexi;c__C0119;o__;f__;g__	0	0	0	0	0	0	0	0	0	0	0	0	0	0	0	14	0	0	0	0
k__Bacteria;p__Chloroflexi;c__Chloroflexi;o__AKIW781;f__;g__	0	3	0	0	0	3	0	0	0	0	0	0	0	0	0	0	0	0	0	0
k__Bacteria;p__Chloroflexi;c__Chloroflexi;o__[Roseiflexales];f__;g__	0	0	0	0	0	0	0	0	0	0	0	0	10	0	0	0	0	0	0	0
k__Bacteria;p__Chloroflexi;c__Ellin6529;o__;f__;g__	0	0	0	0	0	0	0	0	0	10	18	44	0	0	0	9	0	0	14	35
k__Bacteria;p__Chloroflexi;c__Gitt-GS-136;o__;f__;g__	0	0	0	0	0	0	0	0	0	0	2	0	10	0	0	5	0	0	9	0
k__Bacteria;p__Chloroflexi;c__Ktedonobacteria;o__JG30-KF-AS9;f__;g__	0	0	0	0	0	0	0	0	0	3	0	0	0	0	0	0	0	0	5	0
k__Bacteria;p__Chloroflexi;c__Ktedonobacteria;o__Thermogemmatisporales;f__Thermogemmatisporaceae;g__	0	0	0	0	0	0	0	0	0	0	0	26	8	0	0	0	0	0	22	0
k__Bacteria;p__Chloroflexi;c__P2-11E;o__;f__;g__	0	0	0	0	0	5	0	0	0	0	0	0	0	0	0	0	0	0	0	0
k__Bacteria;p__Chloroflexi;c__S085;o__;f__;g__	0	0	0	0	0	0	0	0	0	0	3	0	10	0	0	0	0	0	22	32
k__Bacteria;p__Chloroflexi;c__TK10;o__B07_WMSP1;f__;g__	0	0	0	0	0	0	0	0	0	8	0	0	0	0	0	0	0	0	0	0
k__Bacteria;p__Chloroflexi;c__TK10;o__B07_WMSP1;f__FFCH4570;g__	0	0	0	0	0	0	0	0	0	0	0	0	0	0	0	0	0	0	0	13
k__Bacteria;p__Chloroflexi;c__TK17;o__;f__;g__	0	0	0	0	0	0	0	0	0	0	8	0	0	0	0	0	0	0	0	0
k__Bacteria;p__Chloroflexi;c__Thermomicrobia;o__JG30-KF-CM45;f__;g__	0	0	0	0	0	0	0	0	0	7	0	20	0	0	0	2	0	0	85	16
k__Bacteria;p__Cyanobacteria;c__4C0d-2;o__MLE1-12;f__;g__	8	0	0	0	0	8	13	15	114	29	8	0	0	4	0	0	0	0	147	75
k__Bacteria;p__Cyanobacteria;c__4C0d-2;o__YS2;f__;g__	0	0	0	0	0	0	0	4	0	0	0	0	0	0	0	0	0	14	37	0
k__Bacteria;p__Cyanobacteria;c__;o__;f__;g__	0	0	0	0	0	0	0	0	0	0	0	0	0	0	0	0	0	0	1507	0
k__Bacteria;p__Cyanobacteria;c__Chloroplast;__;__;__	0	0	0	0	0	0	0	0	0	7	0	0	0	0	0	0	0	0	0	0
k__Bacteria;p__Cyanobacteria;c__Chloroplast;o__;f__;g__	0	0	0	0	0	2	0	0	20	0	0	0	0	0	0	0	0	0	43	0
k__Bacteria;p__Cyanobacteria;c__Chloroplast;o__Chlorophyta;f__;g__	0	0	0	0	0	0	0	0	20	0	0	0	0	0	0	0	0	0	0	10
k__Bacteria;p__Cyanobacteria;c__Chloroplast;o__Chlorophyta;f__Chlamydomonadaceae;g__	0	0	0	0	2	0	0	0	0	0	0	0	0	0	0	0	0	0	0	0
k__Bacteria;p__Cyanobacteria;c__Chloroplast;o__Chlorophyta;f__Chlamydomonadaceae;g__Acutodesmus	0	0	0	0	0	3	19	0	348	0	0	0	0	0	0	0	0	0	93	3
k__Bacteria;p__Cyanobacteria;c__Chloroplast;o__Stramenopiles;f__;g__	0	0	0	0	0	2	0	0	9	0	0	0	0	0	0	0	0	0	34	0
k__Bacteria;p__Cyanobacteria;c__Chloroplast;o__Streptophyta;f__;g__	51	5	7	0	0	18	17	34	2471	366	790	424	265	14	794	14	11518	20	609	110
k__Bacteria;p__Cyanobacteria;c__ML635J-21;o__;f__;g__	0	0	0	0	0	0	0	5	63	16	0	0	0	0	0	0	0	0	23	0
k__Bacteria;p__Cyanobacteria;c__Nostocophycideae;o__Stigonematales;f__Rivulariaceae;g__Calothrix	0	0	0	0	0	6	0	9	35	6	0	116	0	0	0	0	0	0	0	19
k__Bacteria;p__Cyanobacteria;c__Oscillatoriophycideae;o__Chroococcales;f__;g__	0	0	0	0	0	0	0	47	0	249	0	0	0	0	0	0	0	0	0	13
k__Bacteria;p__Cyanobacteria;c__Oscillatoriophycideae;o__Chroococcales;f__Xenococcaceae;g__	0	0	0	0	0	2	0	2	0	43	0	0	19	0	0	0	0	0	115	16
k__Bacteria;p__Cyanobacteria;c__Oscillatoriophycideae;o__Oscillatoriales;f__Phormidiaceae;g__Phormidium	0	0	0	0	0	0	0	0	0	0	0	0	0	0	0	0	0	0	0	23
k__Bacteria;p__Cyanobacteria;c__Synechococcophycideae;o__Pseudanabaenales;f__Pseudanabaenaceae;g__Leptolyngbya	0	0	0	0	0	0	0	0	0	0	7	23	0	0	0	0	0	0	0	0
k__Bacteria;p__Cyanobacteria;c__Synechococcophycideae;o__Synechococcales;f__Synechococcaceae;g__Synechococcus	0	0	0	0	0	0	0	0	0	0	0	0	0	0	0	6	0	0	21	0
k__Bacteria;p__Deferribacteres;c__Deferribacteres;o__Deferribacterales;f__Deferribacteraceae;__	0	0	0	0	0	0	0	0	3	0	0	0	0	0	0	0	0	0	0	0
k__Bacteria;p__Elusimicrobia;c__Elusimicrobia;o__Elusimicrobiales;f__;g__	0	0	0	0	0	0	0	7	23	7	0	0	0	0	0	0	0	0	40	23
k__Bacteria;p__Elusimicrobia;c__Endomicrobia;o__;f__;g__	0	0	0	0	0	0	0	0	0	0	0	0	0	0	0	0	0	0	4	0
k__Bacteria;p__FBP;c__;o__;f__;g__	0	0	0	0	0	0	0	0	0	0	0	0	0	0	0	0	0	0	54	0
k__Bacteria;p__Fibrobacteres;c__;o__;f__;g__	0	0	0	0	0	0	0	0	0	0	0	0	0	0	0	2	0	0	0	0
k__Bacteria;p__Firmicutes;__;__;__;__	0	0	0	0	0	0	0	0	0	0	0	0	0	0	0	0	0	0	17	0
k__Bacteria;p__Firmicutes;c__Bacilli;o__Bacillales;__;__	0	0	0	0	0	5	0	0	11	0	0	0	0	0	0	10	99	0	42	17
k__Bacteria;p__Firmicutes;c__Bacilli;o__Bacillales;f__;g__	0	0	0	0	0	0	0	0	11	5	0	22	0	0	0	0	0	0	4	16
k__Bacteria;p__Firmicutes;c__Bacilli;o__Bacillales;f__Alicyclobacillaceae;g__	0	0	0	0	0	0	0	0	0	0	0	0	0	0	0	0	0	0	0	6
k__Bacteria;p__Firmicutes;c__Bacilli;o__Bacillales;f__Bacillaceae;__	0	0	0	0	0	2	0	14	46	24	0	34	0	0	0	0	0	0	20	0
k__Bacteria;p__Firmicutes;c__Bacilli;o__Bacillales;f__Bacillaceae;g__	0	0	0	0	0	3	0	8	9	9	0	0	0	0	6	6	12	0	39	0
k__Bacteria;p__Firmicutes;c__Bacilli;o__Bacillales;f__Bacillaceae;g__Anoxybacillus	0	0	0	0	0	15	12	0	0	11	0	0	0	7	13	29548	14	7	0	0
k__Bacteria;p__Firmicutes;c__Bacilli;o__Bacillales;f__Bacillaceae;g__Bacillus	0	0	0	0	0	0	61	47	234	64	25	75	81	9	32	35	7	16	159	286
k__Bacteria;p__Firmicutes;c__Bacilli;o__Bacillales;f__Bacillaceae;g__Geobacillus	0	0	0	0	0	0	0	0	22	0	0	0	0	0	0	0	0	0	19	0
k__Bacteria;p__Firmicutes;c__Bacilli;o__Bacillales;f__Bacillaceae;g__Sinobaca	0	0	0	0	0	0	0	0	0	0	0	0	0	0	0	0	0	0	0	12
k__Bacteria;p__Firmicutes;c__Bacilli;o__Bacillales;f__Bacillaceae;g__Virgibacillus	0	0	4	0	0	0	0	0	0	0	0	0	0	0	0	0	0	0	0	0
k__Bacteria;p__Firmicutes;c__Bacilli;o__Bacillales;f__Listeriaceae;g__Brochothrix	0	0	0	0	0	0	4	0	139	0	0	0	0	0	0	0	0	0	62	30
k__Bacteria;p__Firmicutes;c__Bacilli;o__Bacillales;f__Paenibacillaceae;g__Brevibacillus	6	0	0	0	0	2	0	0	0	0	0	0	0	0	0	0	0	0	0	17
k__Bacteria;p__Firmicutes;c__Bacilli;o__Bacillales;f__Paenibacillaceae;g__Cohnella	0	0	0	0	0	0	0	0	0	0	0	0	0	0	0	4	0	0	0	0
k__Bacteria;p__Firmicutes;c__Bacilli;o__Bacillales;f__Paenibacillaceae;g__Paenibacillus	0	0	0	0	0	0	0	0	0	0	0	0	15	0	0	0	0	0	14	14
k__Bacteria;p__Firmicutes;c__Bacilli;o__Bacillales;f__Planococcaceae;__	0	0	0	0	0	0	0	0	0	19	0	26	0	0	0	0	7	0	0	22
k__Bacteria;p__Firmicutes;c__Bacilli;o__Bacillales;f__Planococcaceae;g__Chryseomicrobium	0	0	0	0	0	0	0	0	0	0	0	0	0	0	0	0	0	0	0	41
k__Bacteria;p__Firmicutes;c__Bacilli;o__Bacillales;f__Planococcaceae;g__Lysinibacillus	0	0	0	0	0	0	0	0	8	0	0	0	12	0	0	0	0	0	0	0
k__Bacteria;p__Firmicutes;c__Bacilli;o__Bacillales;f__Planococcaceae;g__Paenisporosarcina	0	0	0	0	0	0	0	0	0	8	0	0	0	0	0	8	0	0	0	0
k__Bacteria;p__Firmicutes;c__Bacilli;o__Bacillales;f__Planococcaceae;g__Planococcus	0	0	0	0	0	0	0	0	9	0	0	0	0	0	0	14	0	0	0	32
k__Bacteria;p__Firmicutes;c__Bacilli;o__Bacillales;f__Planococcaceae;g__Planomicrobium	0	0	0	0	0	6	0	4	10	0	0	8	0	7	0	0	0	0	0	0
k__Bacteria;p__Firmicutes;c__Bacilli;o__Bacillales;f__Planococcaceae;g__Solibacillus	0	0	0	0	0	0	0	0	0	0	0	0	0	0	0	0	0	0	8	0
k__Bacteria;p__Firmicutes;c__Bacilli;o__Bacillales;f__Planococcaceae;g__Sporosarcina	0	0	0	0	0	11	0	44	86	54	58	34	0	0	16	0	31	0	7	20
k__Bacteria;p__Firmicutes;c__Bacilli;o__Bacillales;f__Planococcaceae;g__Ureibacillus	0	0	0	0	0	0	0	0	0	0	0	0	0	0	0	0	16	0	0	0
k__Bacteria;p__Firmicutes;c__Bacilli;o__Bacillales;f__Sporolactobacillaceae;g__	0	0	0	0	0	0	0	0	0	0	20	0	0	0	0	0	0	0	0	0
k__Bacteria;p__Firmicutes;c__Bacilli;o__Bacillales;f__Staphylococcaceae;g__	0	0	0	0	0	0	0	7	0	0	0	0	0	0	0	0	0	0	0	0
k__Bacteria;p__Firmicutes;c__Bacilli;o__Bacillales;f__Staphylococcaceae;g__Jeotgalicoccus	0	0	0	0	0	51	100	213	512	236	1354	409	135	0	44	7	33	0	0	0
k__Bacteria;p__Firmicutes;c__Bacilli;o__Bacillales;f__Staphylococcaceae;g__Macrococcus	0	0	0	0	0	0	0	0	0	9	0	0	0	0	0	0	0	0	22	0
k__Bacteria;p__Firmicutes;c__Bacilli;o__Bacillales;f__Staphylococcaceae;g__Staphylococcus	750	791	5156	31	2	83	70	88	313	126	1492	1400	271	27	239	136	147	136	148	151
k__Bacteria;p__Firmicutes;c__Bacilli;o__Bacillales;f__Thermoactinomycetaceae;g__	0	0	0	0	0	0	0	0	0	0	0	0	0	0	0	0	3	0	0	12
k__Bacteria;p__Firmicutes;c__Bacilli;o__Bacillales;f__Thermoactinomycetaceae;g__Thermoactinomyces	0	0	0	0	0	0	7	0	0	0	0	0	0	0	14	0	0	0	0	0
k__Bacteria;p__Firmicutes;c__Bacilli;o__Bacillales;f__[Exiguobacteraceae];__	0	0	0	0	0	0	0	0	0	0	0	0	0	0	0	12	0	0	7	8
k__Bacteria;p__Firmicutes;c__Bacilli;o__Bacillales;f__[Thermicanaceae];g__Thermicanus	0	0	0	0	0	0	0	0	0	4	0	0	0	0	0	0	0	0	0	0
k__Bacteria;p__Firmicutes;c__Bacilli;o__Gemellales;f__Gemellaceae;g__	0	0	0	0	0	0	0	0	0	0	0	0	0	0	0	0	0	0	32	29
k__Bacteria;p__Firmicutes;c__Bacilli;o__Gemellales;f__Gemellaceae;g__Gemella	168	804	76	2407	1785	30	0	4117	7329	697	7275	14084	11387	10	4830	0	4319	25	7228	395
k__Bacteria;p__Firmicutes;c__Bacilli;o__Lactobacillales;__;__	0	0	0	0	0	0	0	6	0	0	0	228	0	0	206	0	354	0	0	0
k__Bacteria;p__Firmicutes;c__Bacilli;o__Lactobacillales;f__Aerococcaceae;__	0	0	0	0	0	0	0	8	0	0	0	0	11	5	0	0	0	0	0	0
k__Bacteria;p__Firmicutes;c__Bacilli;o__Lactobacillales;f__Aerococcaceae;g__	0	0	0	0	0	70	70	112	180	463	123	104	0	2	17	0	8	0	25	445
k__Bacteria;p__Firmicutes;c__Bacilli;o__Lactobacillales;f__Aerococcaceae;g__Aerococcus	0	0	0	0	0	3	10	13	8	31	111	10	0	2	26	26	0	5	17	38
k__Bacteria;p__Firmicutes;c__Bacilli;o__Lactobacillales;f__Aerococcaceae;g__Facklamia	0	0	0	0	0	63	28	100	321	171	14	0	0	0	0	0	0	0	0	0
k__Bacteria;p__Firmicutes;c__Bacilli;o__Lactobacillales;f__Carnobacteriaceae;__	0	0	0	0	0	45	0	0	113	408	0	0	0	0	0	0	0	22	32	586
k__Bacteria;p__Firmicutes;c__Bacilli;o__Lactobacillales;f__Carnobacteriaceae;g__Carnobacterium	0	0	0	0	0	0	0	0	630	87	0	0	0	9	11	0	0	9	153	247
k__Bacteria;p__Firmicutes;c__Bacilli;o__Lactobacillales;f__Carnobacteriaceae;g__Desemzia	0	0	0	0	0	0	8	0	25	39	0	0	0	0	0	0	0	7	38	57
k__Bacteria;p__Firmicutes;c__Bacilli;o__Lactobacillales;f__Carnobacteriaceae;g__Granulicatella	0	0	0	0	0	0	0	0	0	0	0	5	0	0	0	0	0	0	0	0
k__Bacteria;p__Firmicutes;c__Bacilli;o__Lactobacillales;f__Carnobacteriaceae;g__Trichococcus	0	0	0	0	0	41	40	14	96	18	0	0	0	20	0	0	0	107	203	2802
k__Bacteria;p__Firmicutes;c__Bacilli;o__Lactobacillales;f__Enterococcaceae;g__Enterococcus	23	2	7	27	147	136	49	187	46	1160	54	20	19	0	9	7	78	0	443	80
k__Bacteria;p__Firmicutes;c__Bacilli;o__Lactobacillales;f__Enterococcaceae;g__Vagococcus	0	0	0	0	0	0	0	0	8	0	0	0	0	0	0	6	0	0	0	0
k__Bacteria;p__Firmicutes;c__Bacilli;o__Lactobacillales;f__Lactobacillaceae;__	0	0	0	0	0	0	0	0	0	3	6	0	0	0	0	0	0	0	18	0
k__Bacteria;p__Firmicutes;c__Bacilli;o__Lactobacillales;f__Lactobacillaceae;g__Lactobacillus	4	83	5	4	0	252	69	304	160	2140	70	158	94	356	25	897	71	129	367	377
k__Bacteria;p__Firmicutes;c__Bacilli;o__Lactobacillales;f__Lactobacillaceae;g__Pediococcus	13	0	0	10	0	0	0	0	0	0	0	10	7	0	0	0	14	0	14	0
k__Bacteria;p__Firmicutes;c__Bacilli;o__Lactobacillales;f__Leuconostocaceae;g__Leuconostoc	5	0	2	0	0	0	4	0	266	64	9	0	0	0	0	31	0	0	25	12
k__Bacteria;p__Firmicutes;c__Bacilli;o__Lactobacillales;f__Leuconostocaceae;g__Weissella	0	0	0	0	0	129	7	5	19	0	4	6	0	0	6	8	22	0	14	10
k__Bacteria;p__Firmicutes;c__Bacilli;o__Lactobacillales;f__Streptococcaceae;g__	0	0	0	0	0	0	0	0	0	0	0	0	0	0	11	0	0	0	0	0
k__Bacteria;p__Firmicutes;c__Bacilli;o__Lactobacillales;f__Streptococcaceae;g__Lactococcus	0	0	0	0	0	0	0	85	4	246	47	20	0	0	0	68	12	0	49	327
k__Bacteria;p__Firmicutes;c__Bacilli;o__Lactobacillales;f__Streptococcaceae;g__Streptococcus	108	613	10	710	227	219	49	1253	6019	1726	1192	1961	1082	7589	444	24	1565	69	9952	1224
k__Bacteria;p__Firmicutes;c__Bacilli;o__Turicibacterales;f__Turicibacteraceae;g__Turicibacter	5	0	0	0	0	44	3	93	50	93	0	7	0	101	0	9	0	180	126	72
k__Bacteria;p__Firmicutes;c__Clostridia;o__Clostridiales;__;__	0	13	0	3	0	15	6	29	178	36	11	24	20	45	16	24	74	241	40	8
k__Bacteria;p__Firmicutes;c__Clostridia;o__Clostridiales;f__;g__	0	8	0	0	0	109	35	69	25	52	33	34	30	66	27	47	52	496	233	66
k__Bacteria;p__Firmicutes;c__Clostridia;o__Clostridiales;f__Christensenellaceae;g__	0	0	0	0	0	0	0	0	0	13	0	0	0	0	0	0	0	0	0	13
k__Bacteria;p__Firmicutes;c__Clostridia;o__Clostridiales;f__Clostridiaceae;__	0	0	0	0	0	0	0	0	0	0	0	0	0	0	0	9	0	0	0	0
k__Bacteria;p__Firmicutes;c__Clostridia;o__Clostridiales;f__Clostridiaceae;g__	0	0	0	0	0	0	6	0	0	0	0	0	0	0	0	0	0	6	0	0
k__Bacteria;p__Firmicutes;c__Clostridia;o__Clostridiales;f__Clostridiaceae;g__Candidatus Arthromitus	0	0	0	0	0	3	0	0	0	0	0	0	7	0	0	5	0	0	0	0
k__Bacteria;p__Firmicutes;c__Clostridia;o__Clostridiales;f__Clostridiaceae;g__Clostridium	0	0	0	0	0	29	21	19	93	95	0	0	0	7	0	36	11	20	1052	279
k__Bacteria;p__Firmicutes;c__Clostridia;o__Clostridiales;f__Clostridiaceae;g__Geosporobacter_Thermotalea	0	0	0	0	0	0	0	0	30	0	0	0	0	0	0	0	0	0	0	0
k__Bacteria;p__Firmicutes;c__Clostridia;o__Clostridiales;f__Clostridiaceae;g__SMB53	0	0	0	0	0	2	0	0	0	0	0	8	0	0	0	0	0	0	0	4
k__Bacteria;p__Firmicutes;c__Clostridia;o__Clostridiales;f__Dehalobacteriaceae;g__	0	0	0	0	0	0	0	0	0	0	0	6	0	0	0	0	0	0	0	0
k__Bacteria;p__Firmicutes;c__Clostridia;o__Clostridiales;f__Dehalobacteriaceae;g__Dehalobacterium	0	0	0	0	0	0	0	0	0	4	0	0	0	0	0	0	0	0	0	0
k__Bacteria;p__Firmicutes;c__Clostridia;o__Clostridiales;f__Eubacteriaceae;g__Acetobacterium	0	0	0	0	0	11	0	9	291	0	0	0	0	0	0	0	0	4	55	157
k__Bacteria;p__Firmicutes;c__Clostridia;o__Clostridiales;f__Eubacteriaceae;g__Anaerofustis	0	0	0	0	0	0	0	0	41	0	0	0	0	0	0	0	0	0	0	0
k__Bacteria;p__Firmicutes;c__Clostridia;o__Clostridiales;f__Lachnospiraceae;__	0	13	0	0	0	48	20	0	0	32	0	36	0	0	16	41	0	68	122	10
k__Bacteria;p__Firmicutes;c__Clostridia;o__Clostridiales;f__Lachnospiraceae;g__	0	0	0	0	0	72	10	0	38	18	27	78	0	0	14	121	42	915	92	74
k__Bacteria;p__Firmicutes;c__Clostridia;o__Clostridiales;f__Lachnospiraceae;g__Anaerostipes	0	0	0	0	0	0	0	0	0	5	0	0	0	0	0	0	0	35	0	0
k__Bacteria;p__Firmicutes;c__Clostridia;o__Clostridiales;f__Lachnospiraceae;g__Blautia	0	0	0	0	0	76	35	18	356	193	0	7	9	0	0	4	22	13	260	358
k__Bacteria;p__Firmicutes;c__Clostridia;o__Clostridiales;f__Lachnospiraceae;g__Catonella	0	0	0	0	0	0	0	0	0	6	0	0	0	0	0	0	0	0	0	0
k__Bacteria;p__Firmicutes;c__Clostridia;o__Clostridiales;f__Lachnospiraceae;g__Clostridium	0	0	0	0	0	0	0	14	0	15	0	0	0	0	0	0	0	0	0	0
k__Bacteria;p__Firmicutes;c__Clostridia;o__Clostridiales;f__Lachnospiraceae;g__Coprococcus	0	0	0	0	0	9	4	35	41	23	21	0	5	4	0	9	0	217	64	31
k__Bacteria;p__Firmicutes;c__Clostridia;o__Clostridiales;f__Lachnospiraceae;g__Dorea	0	12	0	0	0	0	0	10	98	32	21	0	0	0	0	0	11	33	69	0
k__Bacteria;p__Firmicutes;c__Clostridia;o__Clostridiales;f__Lachnospiraceae;g__Epulopiscium	0	0	0	0	0	2	0	0	0	0	0	0	0	0	0	0	0	0	0	0
k__Bacteria;p__Firmicutes;c__Clostridia;o__Clostridiales;f__Lachnospiraceae;g__Lachnospira	0	0	0	0	0	0	0	4	0	0	0	0	0	0	0	0	0	0	0	0
k__Bacteria;p__Firmicutes;c__Clostridia;o__Clostridiales;f__Lachnospiraceae;g__Moryella	0	0	0	0	0	0	0	0	0	4	0	0	0	0	0	0	0	0	0	0
k__Bacteria;p__Firmicutes;c__Clostridia;o__Clostridiales;f__Lachnospiraceae;g__Roseburia	0	0	0	0	0	4	0	7	0	48	3	20	0	0	0	6	0	12	0	75
k__Bacteria;p__Firmicutes;c__Clostridia;o__Clostridiales;f__Lachnospiraceae;g__Shuttleworthia	0	0	0	0	0	5	16	18	51	24	0	0	0	0	0	27	0	0	0	112
k__Bacteria;p__Firmicutes;c__Clostridia;o__Clostridiales;f__Lachnospiraceae;g__[Ruminococcus]	0	69	0	0	0	20	6	25	285	96	45	57	33	12	37	24	30	53	112	65
k__Bacteria;p__Firmicutes;c__Clostridia;o__Clostridiales;f__Peptococcaceae;g__	0	0	0	0	0	3	0	0	0	0	0	0	0	0	0	0	0	0	0	0
k__Bacteria;p__Firmicutes;c__Clostridia;o__Clostridiales;f__Peptostreptococcaceae;__	0	0	0	0	0	0	0	0	0	0	9	0	0	0	0	0	0	0	34	0
k__Bacteria;p__Firmicutes;c__Clostridia;o__Clostridiales;f__Peptostreptococcaceae;g__	0	0	0	0	0	0	0	0	56	0	0	0	9	0	0	14	0	0	28	0
k__Bacteria;p__Firmicutes;c__Clostridia;o__Clostridiales;f__Peptostreptococcaceae;g__Clostridium	0	0	0	0	0	0	0	0	0	0	0	0	0	0	0	10	0	0	0	0
k__Bacteria;p__Firmicutes;c__Clostridia;o__Clostridiales;f__Peptostreptococcaceae;g__Peptostreptococcus	0	0	0	0	0	0	0	16	0	12	0	0	0	2	0	0	0	0	24	0
k__Bacteria;p__Firmicutes;c__Clostridia;o__Clostridiales;f__Peptostreptococcaceae;g__[Clostridium]	0	0	0	0	0	0	0	0	0	0	0	0	0	0	0	0	11	0	0	0
k__Bacteria;p__Firmicutes;c__Clostridia;o__Clostridiales;f__Ruminococcaceae;__	0	0	0	0	0	0	0	4	0	0	7	4	14	0	5	6	0	14	40	0
k__Bacteria;p__Firmicutes;c__Clostridia;o__Clostridiales;f__Ruminococcaceae;g__	0	0	0	0	0	15	7	19	118	46	25	272	73	31	24	15	173	80	27	39
k__Bacteria;p__Firmicutes;c__Clostridia;o__Clostridiales;f__Ruminococcaceae;g__Anaerotruncus	0	0	0	0	0	0	0	0	0	0	0	0	0	0	6	0	0	6	0	0
k__Bacteria;p__Firmicutes;c__Clostridia;o__Clostridiales;f__Ruminococcaceae;g__Butyricicoccus	0	0	0	0	0	0	0	0	0	0	0	0	0	0	0	0	32	0	12	10
k__Bacteria;p__Firmicutes;c__Clostridia;o__Clostridiales;f__Ruminococcaceae;g__Clostridium	0	0	0	0	0	0	0	18	0	4	0	0	0	0	0	0	0	0	0	0
k__Bacteria;p__Firmicutes;c__Clostridia;o__Clostridiales;f__Ruminococcaceae;g__Faecalibacterium	0	0	0	0	0	0	5	0	113	22	28	61	50	10	19	0	41	0	130	69
k__Bacteria;p__Firmicutes;c__Clostridia;o__Clostridiales;f__Ruminococcaceae;g__Gemmiger	0	0	0	0	0	0	0	4	0	6	0	12	17	0	0	0	0	0	0	43
k__Bacteria;p__Firmicutes;c__Clostridia;o__Clostridiales;f__Ruminococcaceae;g__Oscillospira	0	0	0	0	0	26	8	13	33	26	60	120	30	20	16	67	28	285	175	63
k__Bacteria;p__Firmicutes;c__Clostridia;o__Clostridiales;f__Ruminococcaceae;g__Ruminococcus	0	0	0	0	0	3	4	17	31	15	3	27	23	5	0	4	32	227	22	12
k__Bacteria;p__Firmicutes;c__Clostridia;o__Clostridiales;f__Ruminococcaceae;g__Subdoligranulum	0	0	0	0	0	0	0	0	0	0	0	0	0	0	14	0	23	0	0	0
k__Bacteria;p__Firmicutes;c__Clostridia;o__Clostridiales;f__Veillonellaceae;g__	0	0	0	0	0	0	0	0	0	8	0	0	0	0	0	0	0	0	0	21
k__Bacteria;p__Firmicutes;c__Clostridia;o__Clostridiales;f__Veillonellaceae;g__Dialister	0	0	0	0	0	0	0	0	0	4	0	14	0	0	0	0	10	0	0	0
k__Bacteria;p__Firmicutes;c__Clostridia;o__Clostridiales;f__Veillonellaceae;g__Megamonas	0	0	0	0	0	0	0	0	0	8	0	0	0	0	0	0	0	0	0	0
k__Bacteria;p__Firmicutes;c__Clostridia;o__Clostridiales;f__Veillonellaceae;g__Megasphaera	0	0	0	0	0	0	0	0	0	1	0	0	0	0	0	0	0	0	0	42
k__Bacteria;p__Firmicutes;c__Clostridia;o__Clostridiales;f__Veillonellaceae;g__Pelosinus	0	0	0	0	0	4	8	0	7	7	0	0	0	0	0	0	0	19	27	75
k__Bacteria;p__Firmicutes;c__Clostridia;o__Clostridiales;f__Veillonellaceae;g__Phascolarctobacterium	0	0	0	0	0	6	0	6	50	7	0	2	0	0	0	0	0	0	0	4
k__Bacteria;p__Firmicutes;c__Clostridia;o__Clostridiales;f__Veillonellaceae;g__Schwartzia	0	0	0	0	0	0	0	0	0	0	0	0	0	0	0	0	0	0	0	28
k__Bacteria;p__Firmicutes;c__Clostridia;o__Clostridiales;f__Veillonellaceae;g__Succiniclasticum	0	0	0	0	0	0	0	0	0	0	0	34	0	0	0	0	0	0	0	0
k__Bacteria;p__Firmicutes;c__Clostridia;o__Clostridiales;f__Veillonellaceae;g__Veillonella	0	0	0	0	13	5	0	0	17	10	17	24	0	4	13	0	11	0	15	7
k__Bacteria;p__Firmicutes;c__Clostridia;o__Clostridiales;f__[Acidaminobacteraceae];g__Acidaminobacter	0	0	0	0	0	0	0	0	0	0	0	0	0	0	0	0	0	0	8	34
k__Bacteria;p__Firmicutes;c__Clostridia;o__Clostridiales;f__[Acidaminobacteraceae];g__Fusibacter	0	0	0	0	0	0	0	5	0	22	0	0	0	0	0	0	0	7	0	0
k__Bacteria;p__Firmicutes;c__Clostridia;o__Clostridiales;f__[Mogibacteriaceae];g__	0	0	0	0	0	3	0	3	16	0	0	0	0	3	0	0	0	18	14	8
k__Bacteria;p__Firmicutes;c__Clostridia;o__Clostridiales;f__[Tissierellaceae];g__	0	0	0	0	0	0	0	0	0	0	0	0	0	0	0	0	0	0	0	22
k__Bacteria;p__Firmicutes;c__Clostridia;o__Clostridiales;f__[Tissierellaceae];g__Anaerococcus	0	0	0	0	0	0	0	0	0	13	0	0	4	0	0	3	0	0	0	0
k__Bacteria;p__Firmicutes;c__Clostridia;o__Clostridiales;f__[Tissierellaceae];g__Finegoldia	0	0	0	0	0	0	0	3	0	17	0	0	17	0	0	0	0	0	73	0
k__Bacteria;p__Firmicutes;c__Clostridia;o__Clostridiales;f__[Tissierellaceae];g__Helcococcus	0	0	0	0	0	0	0	0	0	0	5	0	0	0	0	0	0	0	11	0
k__Bacteria;p__Firmicutes;c__Clostridia;o__Clostridiales;f__[Tissierellaceae];g__Parvimonas	0	0	0	0	0	0	0	0	0	10	0	0	0	0	0	0	0	0	9	17
k__Bacteria;p__Firmicutes;c__Clostridia;o__Clostridiales;f__[Tissierellaceae];g__Peptoniphilus	0	0	0	0	0	6	0	37	11	16	0	0	0	0	0	0	0	0	42	62
k__Bacteria;p__Firmicutes;c__Clostridia;o__Clostridiales;f__[Tissierellaceae];g__Sedimentibacter	0	0	0	0	0	0	0	3	0	0	0	0	0	0	0	0	0	0	0	0
k__Bacteria;p__Firmicutes;c__Clostridia;o__Clostridiales;f__[Tissierellaceae];g__Sporanaerobacter	0	0	0	0	0	0	0	0	0	0	0	0	0	0	0	0	0	0	17	0
k__Bacteria;p__Firmicutes;c__Clostridia;o__Clostridiales;f__[Tissierellaceae];g__WAL_1855D	0	0	0	0	0	0	0	9	0	7	0	0	0	0	0	8	0	0	0	0
k__Bacteria;p__Firmicutes;c__Clostridia;o__Halanaerobiales;f__Halanaerobiaceae;g__	0	0	0	0	0	0	0	0	0	0	0	0	0	0	0	0	0	0	0	28
k__Bacteria;p__Firmicutes;c__Clostridia;o__MBA08;f__;g__	0	0	0	0	0	0	0	0	0	0	0	0	0	0	0	0	0	0	6	0
k__Bacteria;p__Firmicutes;c__Clostridia;o__Natranaerobiales;f__ML1228J-1;g__	0	0	0	0	0	0	0	0	0	0	0	0	0	0	0	6	0	0	0	0
k__Bacteria;p__Firmicutes;c__Clostridia;o__OPB54;f__;g__	0	0	0	0	0	0	0	0	18	0	0	0	0	0	0	0	0	0	0	0
k__Bacteria;p__Firmicutes;c__Clostridia;o__Thermoanaerobacterales;f__Thermodesulfobiaceae;g__Coprothermobacter	0	0	0	0	0	0	2	0	0	0	0	0	0	0	0	0	0	0	0	0
k__Bacteria;p__Firmicutes;c__Erysipelotrichi;o__Erysipelotrichales;f__Erysipelotrichaceae;g__	0	7	0	0	0	4	2	0	0	8	0	0	4	0	0	4	0	8	0	15
k__Bacteria;p__Firmicutes;c__Erysipelotrichi;o__Erysipelotrichales;f__Erysipelotrichaceae;g__Allobaculum	2	0	0	0	0	4	11	22	41	40	0	36	9	72	0	83	0	119	76	9
k__Bacteria;p__Firmicutes;c__Erysipelotrichi;o__Erysipelotrichales;f__Erysipelotrichaceae;g__Catenibacterium	0	0	0	0	0	0	0	0	111	0	0	0	0	0	0	0	0	0	0	0
k__Bacteria;p__Firmicutes;c__Erysipelotrichi;o__Erysipelotrichales;f__Erysipelotrichaceae;g__Clostridium	0	0	0	0	0	0	0	0	0	0	0	0	0	0	0	3	0	2	65	0
k__Bacteria;p__Firmicutes;c__Erysipelotrichi;o__Erysipelotrichales;f__Erysipelotrichaceae;g__Coprobacillus	0	0	0	0	0	0	0	0	0	0	0	0	0	0	0	0	0	0	6	0
k__Bacteria;p__Firmicutes;c__Erysipelotrichi;o__Erysipelotrichales;f__Erysipelotrichaceae;g__Erysipelothrix	0	0	0	0	0	0	3	0	0	0	0	0	0	0	0	0	0	0	0	0
k__Bacteria;p__Firmicutes;c__Erysipelotrichi;o__Erysipelotrichales;f__Erysipelotrichaceae;g__PSB-M-3	0	0	0	0	0	0	0	0	0	10	0	0	0	0	0	0	0	5	0	7
k__Bacteria;p__Firmicutes;c__Erysipelotrichi;o__Erysipelotrichales;f__Erysipelotrichaceae;g__[Eubacterium]	0	0	0	0	0	0	0	0	28	10	0	26	4	5	0	0	0	0	3	3
k__Bacteria;p__Fusobacteria;c__Fusobacteriia;o__Fusobacteriales;f__;g__	0	0	0	0	0	69	43	5	82	0	0	0	0	4	0	0	0	20	134	821
k__Bacteria;p__Fusobacteria;c__Fusobacteriia;o__Fusobacteriales;f__Fusobacteriaceae;__	0	0	0	0	0	6	0	3	26	0	0	0	0	0	0	0	0	0	0	0
k__Bacteria;p__Fusobacteria;c__Fusobacteriia;o__Fusobacteriales;f__Fusobacteriaceae;g__Cetobacterium	0	0	0	0	0	0	0	0	0	0	0	0	0	0	0	0	0	0	41	0
k__Bacteria;p__Fusobacteria;c__Fusobacteriia;o__Fusobacteriales;f__Fusobacteriaceae;g__Fusobacterium	0	0	0	0	0	0	0	8	0	0	0	0	0	0	0	0	0	0	0	152
k__Bacteria;p__Fusobacteria;c__Fusobacteriia;o__Fusobacteriales;f__Fusobacteriaceae;g__Propionigenium	0	0	0	0	0	0	0	0	0	5	0	0	0	0	0	0	0	0	0	0
k__Bacteria;p__Fusobacteria;c__Fusobacteriia;o__Fusobacteriales;f__Leptotrichiaceae;__	0	0	0	0	0	2	0	0	0	0	0	0	0	0	0	0	0	0	0	0
k__Bacteria;p__Fusobacteria;c__Fusobacteriia;o__Fusobacteriales;f__Leptotrichiaceae;g__Leptotrichia	2	0	0	0	0	0	0	7	0	0	0	0	0	0	0	0	0	0	0	0
k__Bacteria;p__Fusobacteria;c__Fusobacteriia;o__Fusobacteriales;f__Leptotrichiaceae;g__Sneathia	0	0	0	0	0	6	0	11	0	0	0	0	0	3	0	0	0	0	35	34
k__Bacteria;p__GAL15;c__;o__;f__;g__	0	0	0	0	0	0	0	6	0	0	0	0	0	0	0	0	22	0	0	0
k__Bacteria;p__GN02;c__BD1-5;o__;f__;g__	0	0	0	0	0	3	0	0	0	0	0	0	0	0	0	0	0	0	0	11
k__Bacteria;p__Gemmatimonadetes;c__Gemm-1;o__;f__;g__	0	0	0	0	0	0	0	2	5	0	0	11	21	0	3	13	0	0	0	0
k__Bacteria;p__Gemmatimonadetes;c__Gemm-2;o__;f__;g__	0	0	0	0	0	0	0	0	0	0	0	0	0	0	0	0	0	0	25	0
k__Bacteria;p__Gemmatimonadetes;c__Gemm-3;o__;f__;g__	0	0	0	0	0	0	0	0	0	0	0	0	0	0	0	0	0	0	309	0
k__Bacteria;p__Gemmatimonadetes;c__Gemm-5;o__;f__;g__	0	0	0	0	0	0	0	0	20	0	0	0	0	0	0	2	0	0	0	0
k__Bacteria;p__Gemmatimonadetes;c__Gemmatimonadetes;__;__;__	0	0	0	0	0	0	0	0	0	0	0	0	0	0	0	0	0	0	28	0
k__Bacteria;p__Gemmatimonadetes;c__Gemmatimonadetes;o__;f__;g__	0	0	0	0	0	0	0	2	9	6	0	13	0	0	0	0	0	0	0	0
k__Bacteria;p__Gemmatimonadetes;c__Gemmatimonadetes;o__Ellin5290;f__;g__	0	0	0	0	0	0	0	0	12	0	0	0	0	0	0	0	0	0	2	0
k__Bacteria;p__Gemmatimonadetes;c__Gemmatimonadetes;o__Gemmatimonadales;f__;g__	0	0	0	0	0	0	0	0	0	0	0	0	0	0	0	0	0	0	60	18
k__Bacteria;p__Gemmatimonadetes;c__Gemmatimonadetes;o__Gemmatimonadales;f__Ellin5301;g__	0	0	0	0	0	0	0	0	0	0	0	0	0	0	0	0	0	0	54	0
k__Bacteria;p__Gemmatimonadetes;c__Gemmatimonadetes;o__N1423WL;f__;g__	0	0	0	0	0	4	0	0	0	0	0	0	0	0	0	0	0	0	17	0
k__Bacteria;p__Nitrospirae;c__Nitrospira;o__Nitrospirales;f__0319-6A21;g__	0	0	0	0	0	0	0	0	0	0	0	0	0	0	0	5	3	0	16	4
k__Bacteria;p__Nitrospirae;c__Nitrospira;o__Nitrospirales;f__Nitrospiraceae;g__	0	0	0	0	0	0	0	0	0	0	0	0	0	0	0	6	0	0	0	0
k__Bacteria;p__Nitrospirae;c__Nitrospira;o__Nitrospirales;f__Nitrospiraceae;g__Nitrospira	0	0	0	0	0	0	0	5	9	0	5	0	14	0	0	15	3	0	0	8
k__Bacteria;p__OD1;c__;o__;f__;g__	0	0	0	0	0	0	0	0	0	0	0	0	0	0	0	0	0	0	12	0
k__Bacteria;p__OD1;c__SM2F11;o__;f__;g__	18	0	0	0	0	19	19	32	141	47	0	22	0	8	0	0	0	0	127	42
k__Bacteria;p__OD1;c__ZB2;o__;f__;g__	0	0	0	0	0	0	0	0	0	7	0	0	0	0	0	0	0	0	15	43
k__Bacteria;p__OP3;c__BD4-9;o__;f__;g__	0	0	0	0	0	0	0	0	0	0	4	0	0	0	0	0	0	0	0	0
k__Bacteria;p__OP8;c__OP8_2;o__;f__;g__	0	0	0	0	0	0	0	2	0	0	0	0	0	0	0	0	0	0	0	0
k__Bacteria;p__Planctomycetes;c__;o__;f__;g__	0	0	0	0	0	0	0	0	0	0	0	0	0	0	0	0	0	0	18	0
k__Bacteria;p__Planctomycetes;c__BD7-11;o__;f__;g__	0	0	0	0	0	0	0	0	0	0	0	0	0	0	0	0	0	0	10	0
k__Bacteria;p__Planctomycetes;c__Phycisphaerae;o__Phycisphaerales;f__;g__	9	0	0	0	0	0	4	14	66	36	0	5	0	0	0	0	0	0	65	31
k__Bacteria;p__Planctomycetes;c__Phycisphaerae;o__Phycisphaerales;f__Phycisphaeraceae;g__	0	0	0	0	0	0	0	0	0	0	0	6	0	0	0	0	0	0	0	0
k__Bacteria;p__Planctomycetes;c__Phycisphaerae;o__WD2101;f__;g__	0	0	0	0	0	0	0	0	0	0	0	0	0	0	0	0	0	0	0	3
k__Bacteria;p__Planctomycetes;c__Planctomycetia;o__Gemmatales;f__Gemmataceae;g__	0	0	0	0	0	0	0	0	0	11	0	0	0	0	10	0	0	0	0	38
k__Bacteria;p__Planctomycetes;c__Planctomycetia;o__Gemmatales;f__Gemmataceae;g__Gemmata	0	0	0	0	0	0	0	0	0	0	0	0	0	0	0	0	0	0	4	0
k__Bacteria;p__Planctomycetes;c__Planctomycetia;o__Gemmatales;f__Isosphaeraceae;__	0	0	0	0	0	0	0	0	9	0	0	0	0	0	0	0	0	0	0	0
k__Bacteria;p__Planctomycetes;c__Planctomycetia;o__Gemmatales;f__Isosphaeraceae;g__	0	0	0	0	0	0	0	0	0	0	0	0	0	2	0	0	0	0	0	25
k__Bacteria;p__Planctomycetes;c__Planctomycetia;o__Planctomycetales;f__Planctomycetaceae;g__Planctomyces	0	0	0	0	0	0	0	0	0	0	0	0	0	0	0	0	0	0	7	0
k__Bacteria;p__Proteobacteria;__;__;__;__	0	6	0	0	0	27	28	31	60	58	0	51	0	2	0	0	0	11	480	207
k__Bacteria;p__Proteobacteria;c__Alphaproteobacteria;__;__;__	3	0	0	0	0	0	5	11	11	3	0	0	9	0	0	12	0	0	12	11
k__Bacteria;p__Proteobacteria;c__Alphaproteobacteria;o__;f__;g__	0	0	0	0	0	0	0	0	0	0	0	0	11	0	0	9	0	2	18	4
k__Bacteria;p__Proteobacteria;c__Alphaproteobacteria;o__BD7-3;f__;g__	0	0	0	0	0	0	0	0	0	0	0	0	0	2	0	0	0	0	0	13
k__Bacteria;p__Proteobacteria;c__Alphaproteobacteria;o__Caulobacterales;f__Caulobacteraceae;__	5	0	0	0	0	166	127	115	24	20	74	0	0	71	71	202	34	87	103	221
k__Bacteria;p__Proteobacteria;c__Alphaproteobacteria;o__Caulobacterales;f__Caulobacteraceae;g__	12	0	0	0	0	25	22	44	178	91	0	14	0	0	0	0	0	7	380	232
k__Bacteria;p__Proteobacteria;c__Alphaproteobacteria;o__Caulobacterales;f__Caulobacteraceae;g__Asticcacaulis	3	0	0	0	0	6	0	17	31	7	0	0	0	0	0	0	0	2	0	16
k__Bacteria;p__Proteobacteria;c__Alphaproteobacteria;o__Caulobacterales;f__Caulobacteraceae;g__Brevundimonas	0	0	0	0	0	13	28	23	71	56	0	19	20	4	7	249	0	3	75	239
k__Bacteria;p__Proteobacteria;c__Alphaproteobacteria;o__Caulobacterales;f__Caulobacteraceae;g__Caulobacter	0	0	0	0	0	14	15	21	91	43	12	15	0	0	0	0	0	0	96	118
k__Bacteria;p__Proteobacteria;c__Alphaproteobacteria;o__Caulobacterales;f__Caulobacteraceae;g__Mycoplana	0	0	0	0	0	3	0	0	6	0	0	0	0	0	0	0	0	0	0	0
k__Bacteria;p__Proteobacteria;c__Alphaproteobacteria;o__Caulobacterales;f__Caulobacteraceae;g__Phenylobacterium	0	0	0	0	0	6	0	0	19	0	0	8	4	0	0	18	0	0	28	18
k__Bacteria;p__Proteobacteria;c__Alphaproteobacteria;o__Ellin329;f__;g__	0	0	0	0	0	0	0	0	0	0	0	0	0	0	0	0	0	0	0	15
k__Bacteria;p__Proteobacteria;c__Alphaproteobacteria;o__RF32;f__;g__	0	0	0	0	0	0	0	0	0	0	4	0	0	0	0	0	0	6	0	0
k__Bacteria;p__Proteobacteria;c__Alphaproteobacteria;o__Rhizobiales;__;__	0	0	0	0	0	0	0	0	0	27	0	0	0	0	0	7	0	0	19	0
k__Bacteria;p__Proteobacteria;c__Alphaproteobacteria;o__Rhizobiales;f__;g__	0	0	0	0	0	56	72	70	253	839	0	0	8	57	5	5	10	53	99	48
k__Bacteria;p__Proteobacteria;c__Alphaproteobacteria;o__Rhizobiales;f__Aurantimonadaceae;g__	0	0	0	0	0	0	0	0	0	0	0	21	10	0	0	0	0	0	0	0
k__Bacteria;p__Proteobacteria;c__Alphaproteobacteria;o__Rhizobiales;f__Beijerinckiaceae;g__	0	0	0	0	0	0	0	0	0	0	0	0	0	6	0	0	0	0	40	0
k__Bacteria;p__Proteobacteria;c__Alphaproteobacteria;o__Rhizobiales;f__Beijerinckiaceae;g__Chelatococcus	0	0	0	0	0	4561	5448	4013	2030	8160	41	12	18	3586	26	1359	51	3468	141	144
k__Bacteria;p__Proteobacteria;c__Alphaproteobacteria;o__Rhizobiales;f__Bradyrhizobiaceae;__	0	0	0	0	0	0	0	0	0	0	0	0	0	0	11	0	0	0	0	18
k__Bacteria;p__Proteobacteria;c__Alphaproteobacteria;o__Rhizobiales;f__Bradyrhizobiaceae;g__	30	0	0	0	0	25	13	35	168	49	0	0	0	0	0	0	0	6	121	122
k__Bacteria;p__Proteobacteria;c__Alphaproteobacteria;o__Rhizobiales;f__Bradyrhizobiaceae;g__Balneimonas	0	0	0	0	0	151	181	212	195	529	0	0	7	107	0	19	0	107	0	30
k__Bacteria;p__Proteobacteria;c__Alphaproteobacteria;o__Rhizobiales;f__Bradyrhizobiaceae;g__Bosea	0	0	0	0	0	0	0	0	0	0	0	25	0	0	0	0	0	0	0	0
k__Bacteria;p__Proteobacteria;c__Alphaproteobacteria;o__Rhizobiales;f__Bradyrhizobiaceae;g__Bradyrhizobium	35	0	0	0	0	14	15	54	96	34	0	30	11	16	0	207	0	8	198	103
k__Bacteria;p__Proteobacteria;c__Alphaproteobacteria;o__Rhizobiales;f__Brucellaceae;__	0	0	0	0	0	0	0	2	0	0	0	0	0	0	0	0	0	0	0	17
k__Bacteria;p__Proteobacteria;c__Alphaproteobacteria;o__Rhizobiales;f__Brucellaceae;g__Ochrobactrum	369	0	0	0	0	273	275	607	2486	1219	0	0	0	56	0	12	0	100	3263	2562
k__Bacteria;p__Proteobacteria;c__Alphaproteobacteria;o__Rhizobiales;f__Brucellaceae;g__Pseudochrobactrum	0	0	0	0	0	0	0	0	10	36	0	0	0	7	0	0	0	0	126	0
k__Bacteria;p__Proteobacteria;c__Alphaproteobacteria;o__Rhizobiales;f__Hyphomicrobiaceae;__	0	0	0	0	0	0	0	0	9	0	0	0	0	0	0	0	0	0	0	0
k__Bacteria;p__Proteobacteria;c__Alphaproteobacteria;o__Rhizobiales;f__Hyphomicrobiaceae;g__	0	0	0	0	0	0	0	0	0	0	0	14	18	0	0	9	0	0	0	0
k__Bacteria;p__Proteobacteria;c__Alphaproteobacteria;o__Rhizobiales;f__Hyphomicrobiaceae;g__Devosia	4	0	0	0	0	0	5	16	35	21	0	22	13	0	6	6	0	0	42	15
k__Bacteria;p__Proteobacteria;c__Alphaproteobacteria;o__Rhizobiales;f__Hyphomicrobiaceae;g__Hyphomicrobium	0	0	0	0	0	0	0	0	0	0	0	6	0	0	0	8	0	3	0	0
k__Bacteria;p__Proteobacteria;c__Alphaproteobacteria;o__Rhizobiales;f__Hyphomicrobiaceae;g__Pedomicrobium	0	0	0	0	3	12	0	5	35	12	0	0	10	0	0	0	0	0	9	0
k__Bacteria;p__Proteobacteria;c__Alphaproteobacteria;o__Rhizobiales;f__Hyphomicrobiaceae;g__Rhodoplanes	6	0	0	0	0	5	0	19	32	44	0	26	15	0	0	0	0	5	156	91
k__Bacteria;p__Proteobacteria;c__Alphaproteobacteria;o__Rhizobiales;f__Methylobacteriaceae;__	0	0	0	0	0	13	0	0	0	0	0	0	0	0	0	0	0	0	10	0
k__Bacteria;p__Proteobacteria;c__Alphaproteobacteria;o__Rhizobiales;f__Methylobacteriaceae;g__	55	9	0	0	0	40	34	48	105	135	38	27	0	6	13	0	6	12	121	110
k__Bacteria;p__Proteobacteria;c__Alphaproteobacteria;o__Rhizobiales;f__Methylobacteriaceae;g__Methylobacterium	21	0	0	0	0	12	0	27	132	45	0	193	81	0	53	6	0	9	155	131
k__Bacteria;p__Proteobacteria;c__Alphaproteobacteria;o__Rhizobiales;f__Methylocystaceae;g__	0	0	0	0	0	0	0	0	17	0	0	0	0	0	0	0	0	0	0	0
k__Bacteria;p__Proteobacteria;c__Alphaproteobacteria;o__Rhizobiales;f__Methylocystaceae;g__Methylosinus	0	0	0	0	0	0	0	0	7	0	0	0	0	0	0	0	0	0	3	0
k__Bacteria;p__Proteobacteria;c__Alphaproteobacteria;o__Rhizobiales;f__Methylocystaceae;g__Pleomorphomonas	0	0	0	0	0	0	0	0	0	0	0	14	0	0	0	0	0	0	0	15
k__Bacteria;p__Proteobacteria;c__Alphaproteobacteria;o__Rhizobiales;f__Phyllobacteriaceae;__	0	0	0	0	0	0	0	0	0	0	0	0	0	0	0	0	0	0	0	21
k__Bacteria;p__Proteobacteria;c__Alphaproteobacteria;o__Rhizobiales;f__Phyllobacteriaceae;g__Aminobacter	17	0	0	0	0	0	12	18	29	19	0	0	0	0	0	0	0	7	174	0
k__Bacteria;p__Proteobacteria;c__Alphaproteobacteria;o__Rhizobiales;f__Rhizobiaceae;__	0	0	0	0	0	0	0	0	0	0	0	0	0	0	0	0	0	0	0	25
k__Bacteria;p__Proteobacteria;c__Alphaproteobacteria;o__Rhizobiales;f__Rhizobiaceae;g__Agrobacterium	56	0	0	0	0	4546	4712	4117	1486	1419	0	8	0	3108	5	76	0	3166	486	571
k__Bacteria;p__Proteobacteria;c__Alphaproteobacteria;o__Rhizobiales;f__Rhizobiaceae;g__Rhizobium	0	0	0	0	0	0	0	0	0	0	13	28	0	0	16	42	0	0	25	0
k__Bacteria;p__Proteobacteria;c__Alphaproteobacteria;o__Rhizobiales;f__Rhizobiaceae;g__Shinella	0	0	0	0	0	7	0	0	0	0	23	0	0	0	0	0	0	0	23	34
k__Bacteria;p__Proteobacteria;c__Alphaproteobacteria;o__Rhizobiales;f__Rhizobiaceae;g__Sinorhizobium	0	0	0	0	0	0	0	0	20	0	0	0	0	0	0	0	0	0	0	0
k__Bacteria;p__Proteobacteria;c__Alphaproteobacteria;o__Rhizobiales;f__Rhodobiaceae;g__Afifella	0	0	0	0	0	0	0	0	0	0	0	20	0	0	0	0	0	0	0	0
k__Bacteria;p__Proteobacteria;c__Alphaproteobacteria;o__Rhizobiales;f__Xanthobacteraceae;g__Xanthobacter	0	0	0	0	0	30	57	49	68	80	0	0	0	25	0	0	0	33	9	43
k__Bacteria;p__Proteobacteria;c__Alphaproteobacteria;o__Rhodobacterales;f__Hyphomonadaceae;g__	0	0	0	0	0	0	0	0	5	0	0	0	0	0	0	5	0	0	0	0
k__Bacteria;p__Proteobacteria;c__Alphaproteobacteria;o__Rhodobacterales;f__Hyphomonadaceae;g__Hyphomonas	0	0	0	0	0	0	0	0	0	7	0	0	0	0	0	0	0	0	0	0
k__Bacteria;p__Proteobacteria;c__Alphaproteobacteria;o__Rhodobacterales;f__Rhodobacteraceae;__	0	0	0	0	0	0	0	0	4	0	0	0	0	0	0	0	0	0	0	0
k__Bacteria;p__Proteobacteria;c__Alphaproteobacteria;o__Rhodobacterales;f__Rhodobacteraceae;g__Amaricoccus	0	0	0	0	0	5	0	0	0	0	0	20	13	8	0	0	0	0	0	0
k__Bacteria;p__Proteobacteria;c__Alphaproteobacteria;o__Rhodobacterales;f__Rhodobacteraceae;g__Paracoccus	0	0	0	0	0	0	0	0	17	0	0	3	0	0	19	182	0	0	186	84
k__Bacteria;p__Proteobacteria;c__Alphaproteobacteria;o__Rhodobacterales;f__Rhodobacteraceae;g__Rhodobacter	0	0	0	0	0	0	0	0	0	0	0	0	0	0	0	0	0	0	38	0
k__Bacteria;p__Proteobacteria;c__Alphaproteobacteria;o__Rhodobacterales;f__Rhodobacteraceae;g__Rubellimicrobium	0	0	0	0	0	0	0	0	0	0	8	0	0	2	0	0	0	5	98	0
k__Bacteria;p__Proteobacteria;c__Alphaproteobacteria;o__Rhodospirillales;f__;g__	0	0	0	0	0	0	0	0	0	0	0	31	0	0	0	0	0	0	0	0
k__Bacteria;p__Proteobacteria;c__Alphaproteobacteria;o__Rhodospirillales;f__Acetobacteraceae;__	0	0	0	0	0	191	0	0	0	32	0	0	0	0	0	0	0	0	0	0
k__Bacteria;p__Proteobacteria;c__Alphaproteobacteria;o__Rhodospirillales;f__Acetobacteraceae;g__	0	0	0	0	0	368	377	256	63	88	0	0	0	206	0	2048	0	220	146	0
k__Bacteria;p__Proteobacteria;c__Alphaproteobacteria;o__Rhodospirillales;f__Acetobacteraceae;g__Craurococcus	0	0	0	0	0	4	0	0	0	0	0	0	0	0	0	0	0	0	0	0
k__Bacteria;p__Proteobacteria;c__Alphaproteobacteria;o__Rhodospirillales;f__Acetobacteraceae;g__Roseomonas	0	0	0	0	0	0	0	6	0	0	0	10	0	0	0	0	0	0	42	0
k__Bacteria;p__Proteobacteria;c__Alphaproteobacteria;o__Rhodospirillales;f__Rhodospirillaceae;g__	0	0	0	0	0	14	9	12	33	12	0	26	5	0	6	21	0	2	41	24
k__Bacteria;p__Proteobacteria;c__Alphaproteobacteria;o__Rhodospirillales;f__Rhodospirillaceae;g__Azospirillum	0	0	0	0	0	18	17	41	30	61	36	30	26	16	8	0	0	15	0	35
k__Bacteria;p__Proteobacteria;c__Alphaproteobacteria;o__Rhodospirillales;f__Rhodospirillaceae;g__Elstera	0	0	0	0	0	0	0	0	0	0	0	0	0	0	0	0	0	0	7	5
k__Bacteria;p__Proteobacteria;c__Alphaproteobacteria;o__Rhodospirillales;f__Rhodospirillaceae;g__Phaeospirillum	0	0	0	0	0	152	181	133	58	57	0	0	0	125	0	0	0	82	0	0
k__Bacteria;p__Proteobacteria;c__Alphaproteobacteria;o__Rhodospirillales;f__Rhodospirillaceae;g__Reyranella	0	0	0	0	0	0	7	0	0	11	0	14	0	0	0	0	0	0	10	21
k__Bacteria;p__Proteobacteria;c__Alphaproteobacteria;o__Rhodospirillales;f__Rhodospirillaceae;g__Skermanella	0	0	0	0	0	0	0	0	0	0	0	29	0	0	0	0	0	0	0	0
k__Bacteria;p__Proteobacteria;c__Alphaproteobacteria;o__Rickettsiales;f__;g__	0	0	0	0	0	0	0	13	95	5	0	0	0	0	0	0	0	0	37	17
k__Bacteria;p__Proteobacteria;c__Alphaproteobacteria;o__Rickettsiales;f__Pelagibacteraceae;g__	0	0	0	0	0	0	0	0	0	0	0	0	0	0	0	2	0	0	0	0
k__Bacteria;p__Proteobacteria;c__Alphaproteobacteria;o__Rickettsiales;f__Rickettsiaceae;g__	0	0	0	0	0	2	0	0	0	0	0	0	0	0	0	0	0	0	0	0
k__Bacteria;p__Proteobacteria;c__Alphaproteobacteria;o__Rickettsiales;f__mitochondria;__	0	0	0	0	0	0	4	0	396	28	73	48	8	0	37	0	792	0	76	19
k__Bacteria;p__Proteobacteria;c__Alphaproteobacteria;o__Rickettsiales;f__mitochondria;g__Pelargonium	0	0	0	0	0	0	0	0	5	0	0	0	0	0	0	0	0	0	4	15
k__Bacteria;p__Proteobacteria;c__Alphaproteobacteria;o__Sphingomonadales;f__;g__	0	0	0	0	0	0	0	0	0	0	0	0	0	0	0	0	0	0	0	13
k__Bacteria;p__Proteobacteria;c__Alphaproteobacteria;o__Sphingomonadales;f__Erythrobacteraceae;__	0	0	0	0	0	0	0	6	0	0	0	0	0	0	0	0	0	0	0	0
k__Bacteria;p__Proteobacteria;c__Alphaproteobacteria;o__Sphingomonadales;f__Erythrobacteraceae;g__Erythrobacter	0	0	0	0	0	11	0	0	10	18	0	0	0	0	0	0	0	0	34	10
k__Bacteria;p__Proteobacteria;c__Alphaproteobacteria;o__Sphingomonadales;f__Sphingomonadaceae;__	0	0	0	0	0	0	3	7	59	5	0	0	0	0	0	0	0	0	55	37
k__Bacteria;p__Proteobacteria;c__Alphaproteobacteria;o__Sphingomonadales;f__Sphingomonadaceae;g__	0	0	0	0	0	7	0	0	0	0	0	40	0	0	0	0	0	0	22	0
k__Bacteria;p__Proteobacteria;c__Alphaproteobacteria;o__Sphingomonadales;f__Sphingomonadaceae;g__Kaistobacter	0	0	0	0	0	0	0	20	9	0	6	18	10	0	0	5	7	0	126	11
k__Bacteria;p__Proteobacteria;c__Alphaproteobacteria;o__Sphingomonadales;f__Sphingomonadaceae;g__Novosphingobium	0	0	0	0	0	6	8	14	68	18	0	0	33	0	0	24	0	4	107	0
k__Bacteria;p__Proteobacteria;c__Alphaproteobacteria;o__Sphingomonadales;f__Sphingomonadaceae;g__Sphingobium	0	0	0	0	0	0	0	0	5	11	0	0	0	0	0	0	0	0	28	11
k__Bacteria;p__Proteobacteria;c__Alphaproteobacteria;o__Sphingomonadales;f__Sphingomonadaceae;g__Sphingomonas	14	0	0	6	2	92	71	125	224	163	269	490	217	19	197	94	53	28	511	276
k__Bacteria;p__Proteobacteria;c__Alphaproteobacteria;o__Sphingomonadales;f__Sphingomonadaceae;g__Sphingopyxis	0	0	0	0	0	0	0	0	0	0	0	0	0	0	0	11	0	0	18	0
k__Bacteria;p__Proteobacteria;c__Alphaproteobacteria;o__Sphingomonadales;f__Sphingomonadaceae;g__Sphingosinicella	0	0	0	0	0	0	0	0	0	0	7	0	0	0	0	0	0	0	0	0
k__Bacteria;p__Proteobacteria;c__Betaproteobacteria;__;__;__	0	0	0	0	0	0	0	0	0	0	0	0	0	0	0	0	0	14	7	0
k__Bacteria;p__Proteobacteria;c__Betaproteobacteria;o__;f__;g__	0	0	0	0	0	0	0	0	42	0	0	0	11	0	0	3	0	0	0	14
k__Bacteria;p__Proteobacteria;c__Betaproteobacteria;o__A21b;f__EB1003;g__	0	0	0	0	0	0	0	0	0	0	0	0	9	0	0	0	0	0	0	0
k__Bacteria;p__Proteobacteria;c__Betaproteobacteria;o__Burkholderiales;__;__	0	0	0	0	0	0	0	2	0	12	0	12	0	0	0	0	0	6	0	9
k__Bacteria;p__Proteobacteria;c__Betaproteobacteria;o__Burkholderiales;f__;g__	0	0	0	0	0	0	0	7	7	7	0	0	0	0	0	4	0	0	54	29
k__Bacteria;p__Proteobacteria;c__Betaproteobacteria;o__Burkholderiales;f__Alcaligenaceae;g__	0	0	0	0	0	0	0	0	0	0	0	0	0	0	0	5	0	0	28	0
k__Bacteria;p__Proteobacteria;c__Betaproteobacteria;o__Burkholderiales;f__Alcaligenaceae;g__Achromobacter	0	0	0	0	0	0	0	0	27	40	0	0	0	0	0	5	0	0	44	15
k__Bacteria;p__Proteobacteria;c__Betaproteobacteria;o__Burkholderiales;f__Alcaligenaceae;g__Advenella	0	0	0	0	0	0	0	4	39	5	0	0	0	0	0	0	0	0	0	0
k__Bacteria;p__Proteobacteria;c__Betaproteobacteria;o__Burkholderiales;f__Alcaligenaceae;g__Alcaligenes	0	0	0	0	0	0	0	0	0	0	0	0	0	0	2	0	0	0	0	0
k__Bacteria;p__Proteobacteria;c__Betaproteobacteria;o__Burkholderiales;f__Alcaligenaceae;g__Pigmentiphaga	0	0	0	0	0	0	0	0	0	0	0	0	0	0	0	5	0	0	0	0
k__Bacteria;p__Proteobacteria;c__Betaproteobacteria;o__Burkholderiales;f__Alcaligenaceae;g__Sutterella	0	0	0	0	0	3	0	0	21	0	0	0	0	0	0	6	0	0	0	0
k__Bacteria;p__Proteobacteria;c__Betaproteobacteria;o__Burkholderiales;f__Burkholderiaceae;g__	0	0	0	0	0	0	0	0	16	0	0	0	0	0	0	0	0	0	0	0
k__Bacteria;p__Proteobacteria;c__Betaproteobacteria;o__Burkholderiales;f__Burkholderiaceae;g__Burkholderia	4	0	3	0	3	4	5	30	110	22	45	154	47	0	41	0	19	0	135	45
k__Bacteria;p__Proteobacteria;c__Betaproteobacteria;o__Burkholderiales;f__Burkholderiaceae;g__Lautropia	0	0	0	0	0	0	0	0	0	0	0	0	0	0	7	0	0	0	24	0
k__Bacteria;p__Proteobacteria;c__Betaproteobacteria;o__Burkholderiales;f__Comamonadaceae;__	8	0	0	0	0	3	0	5	0	0	0	6	0	0	0	8	8	0	111	20
k__Bacteria;p__Proteobacteria;c__Betaproteobacteria;o__Burkholderiales;f__Comamonadaceae;g__	0	0	0	0	0	11	3	39	28	48	0	0	0	0	0	6	0	0	101	66
k__Bacteria;p__Proteobacteria;c__Betaproteobacteria;o__Burkholderiales;f__Comamonadaceae;g__Acidovorax	0	0	0	0	0	11	18	36	54	23	0	0	8	0	0	36	0	0	131	71
k__Bacteria;p__Proteobacteria;c__Betaproteobacteria;o__Burkholderiales;f__Comamonadaceae;g__Aquabacterium	0	0	0	0	0	0	0	0	0	0	0	0	0	0	9	0	0	0	0	0
k__Bacteria;p__Proteobacteria;c__Betaproteobacteria;o__Burkholderiales;f__Comamonadaceae;g__Comamonas	0	0	0	0	0	7	20	28	84	20	0	0	0	4	0	7	0	6	23	217
k__Bacteria;p__Proteobacteria;c__Betaproteobacteria;o__Burkholderiales;f__Comamonadaceae;g__Curvibacter	0	0	0	0	0	0	0	0	0	2	0	0	0	0	0	0	0	0	0	3
k__Bacteria;p__Proteobacteria;c__Betaproteobacteria;o__Burkholderiales;f__Comamonadaceae;g__Delftia	7	0	0	0	0	0	0	0	39	0	0	0	0	0	0	52	0	0	183	73
k__Bacteria;p__Proteobacteria;c__Betaproteobacteria;o__Burkholderiales;f__Comamonadaceae;g__Diaphorobacter	0	0	0	0	0	0	0	0	0	0	0	0	0	0	0	0	0	0	0	38
k__Bacteria;p__Proteobacteria;c__Betaproteobacteria;o__Burkholderiales;f__Comamonadaceae;g__Hydrogenophaga	0	0	0	0	0	0	0	0	18	0	0	0	0	0	0	5	0	0	19	0
k__Bacteria;p__Proteobacteria;c__Betaproteobacteria;o__Burkholderiales;f__Comamonadaceae;g__Hylemonella	0	0	0	0	0	0	0	0	6	0	0	0	0	0	0	0	0	0	26	9
k__Bacteria;p__Proteobacteria;c__Betaproteobacteria;o__Burkholderiales;f__Comamonadaceae;g__Limnobacter	0	0	0	0	0	10	12	0	0	0	0	0	0	4	0	0	0	5	0	0
k__Bacteria;p__Proteobacteria;c__Betaproteobacteria;o__Burkholderiales;f__Comamonadaceae;g__Limnohabitans	0	0	0	0	0	0	0	0	4	0	0	0	0	0	0	0	0	0	19	9
k__Bacteria;p__Proteobacteria;c__Betaproteobacteria;o__Burkholderiales;f__Comamonadaceae;g__Paucibacter	0	0	0	0	0	75	42	95	529	146	0	0	0	8	0	0	0	0	539	424
k__Bacteria;p__Proteobacteria;c__Betaproteobacteria;o__Burkholderiales;f__Comamonadaceae;g__Pelomonas	0	0	0	0	0	47	64	84	403	163	11	0	17	14	0	0	8	14	544	397
k__Bacteria;p__Proteobacteria;c__Betaproteobacteria;o__Burkholderiales;f__Comamonadaceae;g__Ramlibacter	0	0	0	0	0	0	0	0	24	12	0	0	0	0	0	0	0	0	70	9
k__Bacteria;p__Proteobacteria;c__Betaproteobacteria;o__Burkholderiales;f__Comamonadaceae;g__Roseateles	0	0	0	0	0	0	4	3	0	0	0	0	0	0	0	0	0	0	0	0
k__Bacteria;p__Proteobacteria;c__Betaproteobacteria;o__Burkholderiales;f__Comamonadaceae;g__Rubrivivax	0	0	0	0	0	0	0	0	0	4	0	0	0	0	0	0	0	0	14	32
k__Bacteria;p__Proteobacteria;c__Betaproteobacteria;o__Burkholderiales;f__Comamonadaceae;g__Schlegelella	0	0	0	0	0	38	66	93	132	119	0	0	0	11	0	0	0	13	110	271
k__Bacteria;p__Proteobacteria;c__Betaproteobacteria;o__Burkholderiales;f__Comamonadaceae;g__Tepidimonas	0	0	0	0	0	0	11	7	0	0	8	33	17	0	9	0	0	0	16	38
k__Bacteria;p__Proteobacteria;c__Betaproteobacteria;o__Burkholderiales;f__Comamonadaceae;g__Variovorax	0	0	0	0	0	0	0	0	20	0	10	18	7	0	12	6	0	0	0	0
k__Bacteria;p__Proteobacteria;c__Betaproteobacteria;o__Burkholderiales;f__Oxalobacteraceae;__	0	0	0	0	0	0	18	6	0	0	0	0	0	0	0	0	0	0	63	386
k__Bacteria;p__Proteobacteria;c__Betaproteobacteria;o__Burkholderiales;f__Oxalobacteraceae;g__Cupriavidus	0	0	0	0	0	6240	7389	7639	5227	19247	10555	13396	2153	4757	8667	893	10168	5739	310	255
k__Bacteria;p__Proteobacteria;c__Betaproteobacteria;o__Burkholderiales;f__Oxalobacteraceae;g__Duganella	0	0	0	0	0	0	0	0	0	7	0	0	0	0	0	0	0	0	7	7
k__Bacteria;p__Proteobacteria;c__Betaproteobacteria;o__Burkholderiales;f__Oxalobacteraceae;g__Herbaspirillum	0	0	0	0	0	6	0	0	15	9	5	28	7	0	13	6	0	0	71	0
k__Bacteria;p__Proteobacteria;c__Betaproteobacteria;o__Burkholderiales;f__Oxalobacteraceae;g__Janthinobacterium	0	0	0	0	0	0	0	17	31	0	0	0	0	0	0	0	0	0	14	98
k__Bacteria;p__Proteobacteria;c__Betaproteobacteria;o__Burkholderiales;f__Oxalobacteraceae;g__Massilia	0	0	0	0	0	51	187	70	80	222	0	29	0	0	0	8	0	140	637	1925
k__Bacteria;p__Proteobacteria;c__Betaproteobacteria;o__Burkholderiales;f__Oxalobacteraceae;g__Ralstonia	0	0	0	0	0	0	0	0	65	284	0	20	0	0	0	440	10	0	13	36
k__Bacteria;p__Proteobacteria;c__Betaproteobacteria;o__Ellin6067;f__;g__	0	0	0	0	0	0	0	0	0	0	6	8	0	0	0	14	0	0	15	0
k__Bacteria;p__Proteobacteria;c__Betaproteobacteria;o__MND1;f__;g__	0	0	0	0	0	0	0	0	0	0	0	0	6	0	0	0	0	0	0	13
k__Bacteria;p__Proteobacteria;c__Betaproteobacteria;o__Methylophilales;f__Methylophilaceae;g__	0	0	0	0	0	0	0	0	0	0	0	5	0	0	0	4	0	0	0	0
k__Bacteria;p__Proteobacteria;c__Betaproteobacteria;o__Methylophilales;f__Methylophilaceae;g__Methylobacillus	0	0	0	0	0	0	0	5	0	0	0	0	0	0	0	0	0	0	0	0
k__Bacteria;p__Proteobacteria;c__Betaproteobacteria;o__Neisseriales;f__Neisseriaceae;__	0	0	0	0	0	0	0	0	0	0	0	0	0	0	0	0	0	0	379	259
k__Bacteria;p__Proteobacteria;c__Betaproteobacteria;o__Neisseriales;f__Neisseriaceae;g__	0	0	0	0	0	0	0	0	0	0	0	7	0	0	0	0	0	0	0	0
k__Bacteria;p__Proteobacteria;c__Betaproteobacteria;o__Neisseriales;f__Neisseriaceae;g__Kingella	0	0	0	0	0	0	0	0	0	39	0	0	0	0	0	0	0	8	0	0
k__Bacteria;p__Proteobacteria;c__Betaproteobacteria;o__Neisseriales;f__Neisseriaceae;g__Neisseria	0	0	0	0	0	0	0	0	0	0	0	0	0	0	0	0	0	0	22	14
k__Bacteria;p__Proteobacteria;c__Betaproteobacteria;o__Neisseriales;f__Neisseriaceae;g__Uruburuella	0	0	0	0	0	0	0	0	0	0	0	0	0	0	0	20	0	0	0	0
k__Bacteria;p__Proteobacteria;c__Betaproteobacteria;o__Neisseriales;f__Neisseriaceae;g__Vogesella	0	0	0	0	0	0	0	0	0	0	0	5	0	0	0	0	0	0	0	0
k__Bacteria;p__Proteobacteria;c__Betaproteobacteria;o__Rhodocyclales;f__Rhodocyclaceae;__	0	0	0	0	0	0	0	0	0	6	0	0	0	0	0	0	0	0	0	0
k__Bacteria;p__Proteobacteria;c__Betaproteobacteria;o__Rhodocyclales;f__Rhodocyclaceae;g__	0	0	0	0	0	0	0	0	0	0	0	0	0	0	0	0	0	0	8	0
k__Bacteria;p__Proteobacteria;c__Betaproteobacteria;o__Rhodocyclales;f__Rhodocyclaceae;g__Azoarcus	0	0	0	0	0	0	0	0	0	0	0	0	0	0	0	0	0	42	0	0
k__Bacteria;p__Proteobacteria;c__Betaproteobacteria;o__Rhodocyclales;f__Rhodocyclaceae;g__Azospira	0	0	0	0	0	0	0	0	0	0	0	0	0	0	0	11	0	0	0	10
k__Bacteria;p__Proteobacteria;c__Betaproteobacteria;o__Rhodocyclales;f__Rhodocyclaceae;g__C39	0	0	0	0	0	0	0	0	22	3	0	0	0	0	0	0	0	0	10	0
k__Bacteria;p__Proteobacteria;c__Betaproteobacteria;o__Rhodocyclales;f__Rhodocyclaceae;g__Dechloromonas	0	0	0	0	0	3	0	4	6	0	0	0	0	0	0	5	0	0	0	105
k__Bacteria;p__Proteobacteria;c__Betaproteobacteria;o__Rhodocyclales;f__Rhodocyclaceae;g__Hydrogenophilus	0	0	0	0	0	88	116	105	233	181	0	0	0	22	0	0	0	22	288	827
k__Bacteria;p__Proteobacteria;c__Betaproteobacteria;o__Rhodocyclales;f__Rhodocyclaceae;g__Methyloversatilis	0	0	0	0	0	2891	3282	2464	826	1062	48	0	0	1828	29	159	47	1969	98	172
k__Bacteria;p__Proteobacteria;c__Betaproteobacteria;o__Rhodocyclales;f__Rhodocyclaceae;g__Petrobacter	0	0	0	0	0	14	26	44	30	19	0	0	0	4	0	0	0	0	3	53
k__Bacteria;p__Proteobacteria;c__Betaproteobacteria;o__Rhodocyclales;f__Rhodocyclaceae;g__Zoogloea	0	0	0	0	0	0	8	0	0	0	0	0	0	0	0	8	0	5	31	121
k__Bacteria;p__Proteobacteria;c__Betaproteobacteria;o__SC-I-84;f__;g__	0	0	0	0	0	0	0	0	0	0	0	0	3	0	0	4	0	0	14	0
k__Bacteria;p__Proteobacteria;c__Deltaproteobacteria;__;__;__	0	0	0	0	0	0	0	0	0	0	0	14	0	0	0	0	0	0	0	17
k__Bacteria;p__Proteobacteria;c__Deltaproteobacteria;o__;f__;g__	2	0	0	0	0	5	3	10	9	19	0	0	11	0	0	0	0	0	61	0
k__Bacteria;p__Proteobacteria;c__Deltaproteobacteria;o__BPC076;f__;g__	0	0	0	0	0	0	0	0	7	0	0	0	0	0	0	0	0	0	0	0
k__Bacteria;p__Proteobacteria;c__Deltaproteobacteria;o__Bdellovibrionales;f__Bacteriovoracaceae;g__	0	0	0	0	0	0	0	0	0	0	0	0	0	0	0	0	0	0	14	0
k__Bacteria;p__Proteobacteria;c__Deltaproteobacteria;o__Bdellovibrionales;f__Bdellovibrionaceae;g__Bdellovibrio	0	0	0	0	0	0	5	0	5	8	0	0	0	0	0	3	0	0	64	24
k__Bacteria;p__Proteobacteria;c__Deltaproteobacteria;o__Desulfobacterales;f__Desulfobulbaceae;g__Desulfobulbus	0	0	0	0	0	0	4	0	0	0	0	0	0	0	0	0	0	0	5	0
k__Bacteria;p__Proteobacteria;c__Deltaproteobacteria;o__Desulfobacterales;f__Desulfobulbaceae;g__Desulfotalea	0	0	0	0	0	0	0	0	0	19	0	0	0	0	0	0	0	0	0	0
k__Bacteria;p__Proteobacteria;c__Deltaproteobacteria;o__Desulfovibrionales;f__Desulfomicrobiaceae;g__Desulfomicrobium	0	0	0	0	0	0	0	0	0	0	0	0	0	0	0	0	0	0	0	6
k__Bacteria;p__Proteobacteria;c__Deltaproteobacteria;o__Desulfovibrionales;f__Desulfovibrionaceae;g__	0	0	0	0	0	0	0	0	0	0	0	0	0	0	7	0	0	12	24	0
k__Bacteria;p__Proteobacteria;c__Deltaproteobacteria;o__Desulfovibrionales;f__Desulfovibrionaceae;g__Bilophila	0	0	0	0	0	0	0	0	0	0	0	0	0	0	0	0	0	4	0	0
k__Bacteria;p__Proteobacteria;c__Deltaproteobacteria;o__Desulfovibrionales;f__Desulfovibrionaceae;g__Desulfovibrio	0	22	0	0	0	12	6	11	31	2	29	15	0	22	3	0	0	36	27	176
k__Bacteria;p__Proteobacteria;c__Deltaproteobacteria;o__Desulfuromonadales;f__Geobacteraceae;g__Geobacter	0	0	0	0	0	3	0	0	0	0	0	0	0	0	0	0	0	0	0	0
k__Bacteria;p__Proteobacteria;c__Deltaproteobacteria;o__MBNT15;f__;g__	0	0	0	0	0	0	0	0	0	0	0	0	0	0	0	0	3	0	0	0
k__Bacteria;p__Proteobacteria;c__Deltaproteobacteria;o__MIZ46;f__;g__	0	0	0	0	0	0	2	4	0	2	0	0	0	0	0	0	0	0	45	27
k__Bacteria;p__Proteobacteria;c__Deltaproteobacteria;o__Myxococcales;f__0319-6G20;g__	0	0	0	0	0	3	6	3	27	3	0	0	0	0	0	0	0	0	79	0
k__Bacteria;p__Proteobacteria;c__Deltaproteobacteria;o__Myxococcales;f__;g__	0	0	0	0	0	0	3	0	53	3	0	0	5	8	0	3	0	0	74	79
k__Bacteria;p__Proteobacteria;c__Deltaproteobacteria;o__Myxococcales;f__Cystobacteraceae;__	0	0	0	0	0	0	0	0	0	0	0	0	2	0	0	0	0	0	0	0
k__Bacteria;p__Proteobacteria;c__Deltaproteobacteria;o__Myxococcales;f__Cystobacterineae;g__	0	0	0	0	0	0	0	0	31	0	0	0	0	0	0	0	0	0	0	10
k__Bacteria;p__Proteobacteria;c__Deltaproteobacteria;o__Myxococcales;f__Haliangiaceae;g__	0	0	0	0	0	0	0	0	0	0	0	0	10	0	0	4	0	0	0	6
k__Bacteria;p__Proteobacteria;c__Deltaproteobacteria;o__Myxococcales;f__Myxococcaceae;g__	9	0	0	0	0	9	6	4	0	8	0	0	0	0	0	0	0	0	33	11
k__Bacteria;p__Proteobacteria;c__Deltaproteobacteria;o__Myxococcales;f__Myxococcaceae;g__Anaeromyxobacter	0	0	0	0	0	0	0	0	0	0	0	19	0	0	0	0	0	0	0	0
k__Bacteria;p__Proteobacteria;c__Deltaproteobacteria;o__Myxococcales;f__OM27;g__	0	0	0	0	0	0	0	3	0	0	0	0	0	0	0	0	0	0	0	6
k__Bacteria;p__Proteobacteria;c__Deltaproteobacteria;o__NB1-j;f__;g__	0	0	0	0	0	0	0	0	0	0	0	0	0	0	0	0	0	0	0	7
k__Bacteria;p__Proteobacteria;c__Deltaproteobacteria;o__NB1-j;f__MND4;g__	0	0	0	0	0	0	0	0	0	0	0	0	2	0	0	0	0	0	0	0
k__Bacteria;p__Proteobacteria;c__Deltaproteobacteria;o__Spirobacillales;f__;g__	0	0	0	0	0	0	0	0	0	0	0	0	0	0	0	3	0	0	105	16
k__Bacteria;p__Proteobacteria;c__Deltaproteobacteria;o__Syntrophobacterales;f__Syntrophaceae;g__	0	0	0	0	0	0	0	8	0	0	0	0	0	0	0	0	0	0	0	0
k__Bacteria;p__Proteobacteria;c__Deltaproteobacteria;o__Syntrophobacterales;f__Syntrophobacteraceae;g__	0	0	0	0	0	7	0	0	0	10	0	4	16	0	3	3	0	0	0	3
k__Bacteria;p__Proteobacteria;c__Epsilonproteobacteria;o__Campylobacterales;f__Campylobacteraceae;g__Arcobacter	0	0	0	0	0	42	29	6	12	13	0	0	0	7	0	5	0	91	175	876
k__Bacteria;p__Proteobacteria;c__Epsilonproteobacteria;o__Campylobacterales;f__Campylobacteraceae;g__Campylobacter	0	0	0	0	0	318	121	100	0	412	0	0	0	0	0	0	0	0	47	0
k__Bacteria;p__Proteobacteria;c__Epsilonproteobacteria;o__Campylobacterales;f__Campylobacteraceae;g__Sulfurospirillum	0	0	0	0	0	8	5	3	26	0	0	0	0	0	0	0	0	38	61	125
k__Bacteria;p__Proteobacteria;c__Epsilonproteobacteria;o__Campylobacterales;f__Helicobacteraceae;g__	0	0	0	0	0	0	0	3	0	0	0	0	0	0	0	0	0	0	0	19
k__Bacteria;p__Proteobacteria;c__Epsilonproteobacteria;o__Campylobacterales;f__Helicobacteraceae;g__Flexispira	0	0	0	0	0	93	5	0	0	0	0	0	0	15	3	0	0	10	8	5
k__Bacteria;p__Proteobacteria;c__Epsilonproteobacteria;o__Campylobacterales;f__Helicobacteraceae;g__Helicobacter	0	0	0	0	0	23	16	4	0	0	0	0	0	16	0	54	24	45	0	0
k__Bacteria;p__Proteobacteria;c__Gammaproteobacteria;__;__;__	0	0	0	0	0	0	0	0	0	0	0	0	0	0	0	0	0	0	0	16
k__Bacteria;p__Proteobacteria;c__Gammaproteobacteria;o__Aeromonadales;f__Aeromonadaceae;__	0	0	0	0	0	0	0	0	7	0	0	0	0	0	0	0	5	0	0	284
k__Bacteria;p__Proteobacteria;c__Gammaproteobacteria;o__Aeromonadales;f__Aeromonadaceae;g__	0	0	0	0	0	27	20	24	99	22	0	0	0	0	0	0	0	51	102	916
k__Bacteria;p__Proteobacteria;c__Gammaproteobacteria;o__Aeromonadales;f__Aeromonadaceae;g__Aeromonas	0	0	0	0	0	0	4	0	0	21	0	0	0	439	0	0	0	4	15	0
k__Bacteria;p__Proteobacteria;c__Gammaproteobacteria;o__Aeromonadales;f__Aeromonadaceae;g__Tolumonas	0	0	0	0	0	0	0	0	0	0	0	0	0	0	0	0	0	0	0	15
k__Bacteria;p__Proteobacteria;c__Gammaproteobacteria;o__Aeromonadales;f__Succinivibrionaceae;g__Succinivibrio	0	0	0	0	0	0	0	0	0	8	0	0	0	0	0	0	0	0	0	20
k__Bacteria;p__Proteobacteria;c__Gammaproteobacteria;o__Alteromonadales;f__;g__	0	0	0	0	0	0	7	0	0	0	0	0	0	0	0	0	0	0	0	0
k__Bacteria;p__Proteobacteria;c__Gammaproteobacteria;o__Alteromonadales;f__Alteromonadaceae;g__Alteromonas	0	0	0	0	0	0	0	0	0	0	0	0	25	0	0	0	0	0	0	0
k__Bacteria;p__Proteobacteria;c__Gammaproteobacteria;o__Alteromonadales;f__Alteromonadaceae;g__Cellvibrio	0	0	0	0	0	0	0	0	9	0	0	0	0	0	0	0	0	0	24	0
k__Bacteria;p__Proteobacteria;c__Gammaproteobacteria;o__Alteromonadales;f__Alteromonadaceae;g__HB2-32-21	0	0	0	0	0	0	0	0	0	0	0	0	0	0	0	0	0	0	106	8
k__Bacteria;p__Proteobacteria;c__Gammaproteobacteria;o__Alteromonadales;f__Colwelliaceae;g__	0	0	0	0	0	0	0	3	0	0	0	0	0	0	0	0	0	0	18	30
k__Bacteria;p__Proteobacteria;c__Gammaproteobacteria;o__Alteromonadales;f__J115;g__	0	0	0	0	0	5	0	7	0	0	0	0	0	0	0	0	0	0	23	0
k__Bacteria;p__Proteobacteria;c__Gammaproteobacteria;o__Alteromonadales;f__OM60;g__	0	0	0	0	0	0	0	0	0	0	0	0	0	0	0	0	0	0	0	4
k__Bacteria;p__Proteobacteria;c__Gammaproteobacteria;o__Alteromonadales;f__Shewanellaceae;g__	0	0	0	0	0	0	0	8	0	0	0	0	0	0	0	0	0	0	0	0
k__Bacteria;p__Proteobacteria;c__Gammaproteobacteria;o__Alteromonadales;f__Shewanellaceae;g__Shewanella	0	0	0	0	0	3	10	6	21	1780	0	0	0	0	0	0	0	5	71	77
k__Bacteria;p__Proteobacteria;c__Gammaproteobacteria;o__Alteromonadales;f__[Chromatiaceae];g__Rheinheimera	0	0	0	0	0	20	30	33	149	34	0	0	0	5	0	0	0	3	147	259
k__Bacteria;p__Proteobacteria;c__Gammaproteobacteria;o__Enterobacteriales;f__Enterobacteriaceae;__	2	3	0	0	0	27	5	33	0	73	33	111	57	0	42	210	22	0	954	179
k__Bacteria;p__Proteobacteria;c__Gammaproteobacteria;o__Enterobacteriales;f__Enterobacteriaceae;g__	0	0	0	0	0	0	0	0	0	0	0	0	0	0	0	0	0	0	25	29
k__Bacteria;p__Proteobacteria;c__Gammaproteobacteria;o__Enterobacteriales;f__Enterobacteriaceae;g__Buchnera	0	0	0	0	0	0	0	0	0	0	11	23	0	0	0	0	0	0	0	0
k__Bacteria;p__Proteobacteria;c__Gammaproteobacteria;o__Enterobacteriales;f__Enterobacteriaceae;g__Cedecea	0	0	0	0	0	0	0	0	0	0	0	0	0	0	0	0	0	0	19	0
k__Bacteria;p__Proteobacteria;c__Gammaproteobacteria;o__Enterobacteriales;f__Enterobacteriaceae;g__Enterobacter	0	0	0	0	0	0	0	0	12	43	0	0	0	0	9	0	0	0	0	24
k__Bacteria;p__Proteobacteria;c__Gammaproteobacteria;o__Enterobacteriales;f__Enterobacteriaceae;g__Erwinia	0	0	0	0	0	46	152	45	12	296	0	0	15	16	0	0	0	321	455	3048
k__Bacteria;p__Proteobacteria;c__Gammaproteobacteria;o__Enterobacteriales;f__Enterobacteriaceae;g__Escherichia	0	0	0	0	0	0	0	0	0	0	0	0	0	0	0	0	0	0	200	0
k__Bacteria;p__Proteobacteria;c__Gammaproteobacteria;o__Enterobacteriales;f__Enterobacteriaceae;g__Ewingella	0	0	0	0	0	0	0	0	0	0	0	0	0	0	0	8	0	0	0	0
k__Bacteria;p__Proteobacteria;c__Gammaproteobacteria;o__Enterobacteriales;f__Enterobacteriaceae;g__Klebsiella	0	0	0	0	0	0	0	0	0	6	0	0	13	0	0	4	0	0	0	0
k__Bacteria;p__Proteobacteria;c__Gammaproteobacteria;o__Enterobacteriales;f__Enterobacteriaceae;g__Pantoea	0	0	0	0	0	0	0	0	0	0	0	0	0	0	0	0	0	0	0	24
k__Bacteria;p__Proteobacteria;c__Gammaproteobacteria;o__Enterobacteriales;f__Enterobacteriaceae;g__Proteus	0	0	0	0	0	0	0	0	0	0	0	0	0	0	0	434	0	0	13	0
k__Bacteria;p__Proteobacteria;c__Gammaproteobacteria;o__Enterobacteriales;f__Enterobacteriaceae;g__Rahnella	0	0	0	0	0	0	0	0	14	0	0	0	0	0	0	32	0	0	0	0
k__Bacteria;p__Proteobacteria;c__Gammaproteobacteria;o__Enterobacteriales;f__Enterobacteriaceae;g__Serratia	0	0	0	0	0	0	7	5	12	20	0	5	0	0	0	13	0	0	105	25
k__Bacteria;p__Proteobacteria;c__Gammaproteobacteria;o__Legionellales;f__;g__	0	0	0	0	0	3	0	0	7	0	0	0	0	0	0	0	0	0	0	0
k__Bacteria;p__Proteobacteria;c__Gammaproteobacteria;o__Legionellales;f__Coxiellaceae;g__	0	0	0	0	0	0	0	0	61	9	0	0	5	0	0	0	0	0	29	0
k__Bacteria;p__Proteobacteria;c__Gammaproteobacteria;o__Legionellales;f__Coxiellaceae;g__Aquicella	0	0	0	0	0	7	7	0	31	3	0	0	10	0	0	0	0	0	0	0
k__Bacteria;p__Proteobacteria;c__Gammaproteobacteria;o__Legionellales;f__Legionellaceae;g__	0	0	0	0	0	0	0	0	4	0	0	0	0	0	0	0	0	0	0	45
k__Bacteria;p__Proteobacteria;c__Gammaproteobacteria;o__Legionellales;f__Legionellaceae;g__Legionella	0	0	0	0	0	0	0	0	9	0	0	0	0	0	0	22	0	0	0	0
k__Bacteria;p__Proteobacteria;c__Gammaproteobacteria;o__Methylococcales;f__Methylococcaceae;g__Methylocaldum	0	0	0	0	0	0	0	0	0	0	0	0	0	0	0	0	0	0	0	6
k__Bacteria;p__Proteobacteria;c__Gammaproteobacteria;o__Methylococcales;f__Methylococcaceae;g__Methylococcus	0	0	0	0	0	272	21	105	30	132	0	0	0	4	0	0	0	6	39	70
k__Bacteria;p__Proteobacteria;c__Gammaproteobacteria;o__Oceanospirillales;f__Halomonadaceae;__	0	0	0	0	0	0	0	0	0	0	0	0	0	0	0	0	0	0	0	54
k__Bacteria;p__Proteobacteria;c__Gammaproteobacteria;o__Oceanospirillales;f__Halomonadaceae;g__	0	0	0	0	0	0	0	0	0	8	0	0	0	0	0	0	0	0	0	0
k__Bacteria;p__Proteobacteria;c__Gammaproteobacteria;o__Oceanospirillales;f__Halomonadaceae;g__Halomonas	0	0	0	0	0	0	2	0	0	0	0	0	0	0	0	22	0	0	31	0
k__Bacteria;p__Proteobacteria;c__Gammaproteobacteria;o__Oceanospirillales;f__Oceanospirillaceae;g__Oleibacter	0	0	0	0	0	0	0	0	0	0	0	14	0	0	0	0	0	0	0	0
k__Bacteria;p__Proteobacteria;c__Gammaproteobacteria;o__Pasteurellales;f__Pasteurellaceae;g__Actinobacillus	0	0	0	0	0	0	0	0	0	0	11	0	0	0	0	0	0	0	0	0
k__Bacteria;p__Proteobacteria;c__Gammaproteobacteria;o__Pasteurellales;f__Pasteurellaceae;g__Aggregatibacter	0	0	0	0	11	0	0	24	31	0	90	61	32	0	20	5	41	0	0	0
k__Bacteria;p__Proteobacteria;c__Gammaproteobacteria;o__Pseudomonadales;f__Moraxellaceae;g__Acinetobacter	7	10	4	0	0	397	461	689	2680	2901	85	301	87	189	223	68	70	657	5107	11409
k__Bacteria;p__Proteobacteria;c__Gammaproteobacteria;o__Pseudomonadales;f__Moraxellaceae;g__Enhydrobacter	0	0	0	3	0	7	2	6	37	11	66	89	62	3	51	0	16	0	26	37
k__Bacteria;p__Proteobacteria;c__Gammaproteobacteria;o__Pseudomonadales;f__Moraxellaceae;g__Perlucidibaca	0	0	0	0	0	0	0	0	0	0	0	0	0	0	0	0	7	0	0	0
k__Bacteria;p__Proteobacteria;c__Gammaproteobacteria;o__Pseudomonadales;f__Moraxellaceae;g__Psychrobacter	0	0	0	0	0	18	16	68	33	0	0	0	0	2	0	37	0	0	12	30
k__Bacteria;p__Proteobacteria;c__Gammaproteobacteria;o__Pseudomonadales;f__Pseudomonadaceae;__	0	0	0	0	0	17	19	0	70	0	0	0	0	13	0	3	0	11	53	0
k__Bacteria;p__Proteobacteria;c__Gammaproteobacteria;o__Pseudomonadales;f__Pseudomonadaceae;g__	0	0	0	0	0	0	0	0	0	2	0	0	0	0	0	4	0	0	0	0
k__Bacteria;p__Proteobacteria;c__Gammaproteobacteria;o__Pseudomonadales;f__Pseudomonadaceae;g__Pseudomonas	2	8	4	5	13	27168	28863	20662	8023	5753	0	56	12	17776	0	7051	23	20281	1595	14056
k__Bacteria;p__Proteobacteria;c__Gammaproteobacteria;o__Vibrionales;f__Pseudoalteromonadaceae;g__Pseudoalteromonas	0	0	0	0	0	0	4	0	0	8	11	0	0	0	0	15	0	0	0	43
k__Bacteria;p__Proteobacteria;c__Gammaproteobacteria;o__Vibrionales;f__Vibrionaceae;__	0	0	0	0	0	6	0	0	0	0	0	0	0	0	0	0	0	0	0	0
k__Bacteria;p__Proteobacteria;c__Gammaproteobacteria;o__Vibrionales;f__Vibrionaceae;g__Vibrio	0	0	0	0	0	0	4	7	32	141	0	0	0	0	0	0	0	0	24	20
k__Bacteria;p__Proteobacteria;c__Gammaproteobacteria;o__Xanthomonadales;f__Sinobacteraceae;__	0	0	0	0	0	0	5	10	26	0	0	0	0	0	0	0	0	0	0	15
k__Bacteria;p__Proteobacteria;c__Gammaproteobacteria;o__Xanthomonadales;f__Sinobacteraceae;g__	0	0	0	0	0	0	7	3	11	0	0	10	0	0	0	0	0	0	31	13
k__Bacteria;p__Proteobacteria;c__Gammaproteobacteria;o__Xanthomonadales;f__Sinobacteraceae;g__Nevskia	0	0	0	0	0	0	0	0	0	5	0	0	0	0	7	0	0	0	0	0
k__Bacteria;p__Proteobacteria;c__Gammaproteobacteria;o__Xanthomonadales;f__Sinobacteraceae;g__Solimonas	0	0	0	0	0	0	0	0	0	0	0	0	0	0	0	0	0	0	5	0
k__Bacteria;p__Proteobacteria;c__Gammaproteobacteria;o__Xanthomonadales;f__Sinobacteraceae;g__Steroidobacter	0	0	0	0	0	0	0	0	0	0	0	8	0	0	7	0	0	0	0	0
k__Bacteria;p__Proteobacteria;c__Gammaproteobacteria;o__Xanthomonadales;f__Xanthomonadaceae;__	0	0	0	0	0	0	0	0	0	0	3	0	5	0	0	0	0	0	12	0
k__Bacteria;p__Proteobacteria;c__Gammaproteobacteria;o__Xanthomonadales;f__Xanthomonadaceae;g__	0	0	0	0	0	0	6	0	0	5	0	0	4	0	0	6788	0	0	31	5
k__Bacteria;p__Proteobacteria;c__Gammaproteobacteria;o__Xanthomonadales;f__Xanthomonadaceae;g__Arenimonas	0	0	0	0	0	0	0	0	0	0	0	0	0	0	0	4	0	0	0	0
k__Bacteria;p__Proteobacteria;c__Gammaproteobacteria;o__Xanthomonadales;f__Xanthomonadaceae;g__Dokdonella	0	0	0	0	0	0	0	0	0	0	0	0	5	0	0	0	0	0	8	0
k__Bacteria;p__Proteobacteria;c__Gammaproteobacteria;o__Xanthomonadales;f__Xanthomonadaceae;g__Luteimonas	0	0	0	0	0	3	0	0	0	0	0	0	0	0	0	5	0	0	0	0
k__Bacteria;p__Proteobacteria;c__Gammaproteobacteria;o__Xanthomonadales;f__Xanthomonadaceae;g__Lysobacter	0	0	0	0	0	0	0	0	0	4	87	0	12	0	112	0	114	0	17	10
k__Bacteria;p__Proteobacteria;c__Gammaproteobacteria;o__Xanthomonadales;f__Xanthomonadaceae;g__Pseudoxanthomonas	0	0	0	0	0	3	21	25	33	41	0	29	0	0	0	7	0	0	43	78
k__Bacteria;p__Proteobacteria;c__Gammaproteobacteria;o__Xanthomonadales;f__Xanthomonadaceae;g__Rhodanobacter	0	0	0	0	0	0	4	0	0	0	0	0	0	0	0	0	0	0	5	0
k__Bacteria;p__Proteobacteria;c__Gammaproteobacteria;o__Xanthomonadales;f__Xanthomonadaceae;g__Stenotrophomonas	0	5	0	0	0	3775	3581	2917	715	299	0	4	0	2264	13	11	0	2148	21	317
k__Bacteria;p__Proteobacteria;c__Gammaproteobacteria;o__Xanthomonadales;f__Xanthomonadaceae;g__Thermomonas	0	0	0	0	0	0	0	4	0	13	5	0	0	0	0	0	0	0	0	33
k__Bacteria;p__Proteobacteria;c__Gammaproteobacteria;o__Xanthomonadales;f__Xanthomonadaceae;g__Xanthomonas	0	0	0	0	0	0	0	0	0	0	0	0	0	0	0	0	0	0	0	52
k__Bacteria;p__Proteobacteria;c__Gammaproteobacteria;o__[Marinicellales];f__[Marinicellaceae];g__	0	0	0	0	0	0	0	0	0	0	0	0	0	0	0	0	0	0	0	15
k__Bacteria;p__Proteobacteria;c__TA18;o__CV90;f__;g__	0	0	0	0	0	0	0	0	0	0	0	0	0	0	0	0	0	0	0	8
k__Bacteria;p__SBR1093;c__VHS-B5-50;o__;f__;g__	0	0	0	0	0	0	0	0	0	0	3	0	0	0	0	0	0	0	0	0
k__Bacteria;p__SR1;c__;o__;f__;g__	0	0	0	0	0	0	0	0	0	11	0	0	0	0	0	0	0	18	26	3
k__Bacteria;p__Spirochaetes;c__Spirochaetes;o__Spirochaetales;f__Spirochaetaceae;g__Treponema	0	0	0	0	0	0	0	0	14	0	0	0	0	0	0	0	0	0	0	0
k__Bacteria;p__Synergistetes;c__Synergistia;o__Synergistales;f__Synergistaceae;g__Thermoanaerovibrio	0	0	0	0	0	0	5	0	5	0	0	0	0	0	0	0	0	0	0	9
k__Bacteria;p__TM6;c__SJA-4;o__;f__;g__	0	0	0	0	0	0	0	0	0	0	5	0	0	0	0	0	0	0	0	0
k__Bacteria;p__TM7;c__TM7-1;o__;f__;g__	0	0	0	0	0	0	0	0	9	0	0	0	8	0	0	0	0	0	0	20
k__Bacteria;p__TM7;c__TM7-3;__;__;__	0	0	0	0	0	0	0	0	0	0	0	20	0	0	9	0	0	0	34	0
k__Bacteria;p__TM7;c__TM7-3;o__;f__;g__	0	0	0	0	0	5	11	17	35	7	0	10	3	0	0	0	0	4	57	8
k__Bacteria;p__TM7;c__TM7-3;o__CW040;f__F16;g__	0	14	0	0	3	0	0	12	5	16	0	0	0	21	0	5	0	56	20	17
k__Bacteria;p__TM7;c__TM7-3;o__EW055;f__;g__	0	0	0	0	0	0	5	0	0	0	0	21	0	2	0	0	0	0	26	10
k__Bacteria;p__TM7;c__TM7-3;o__I025;f__;g__	0	0	0	0	0	0	0	0	17	0	0	0	0	0	0	0	0	0	4	0
k__Bacteria;p__TM7;c__TM7-3;o__I025;f__Rs-045;g__	0	0	0	0	0	0	0	0	22	14	0	0	0	0	0	0	0	0	0	0
k__Bacteria;p__Tenericutes;c__Mollicutes;o__Acholeplasmatales;f__Acholeplasmataceae;g__Acholeplasma	0	0	0	0	0	0	0	0	0	0	0	0	0	0	0	0	0	0	3	0
k__Bacteria;p__Tenericutes;c__Mollicutes;o__Anaeroplasmatales;f__Anaeroplasmataceae;g__Anaeroplasma	0	0	0	0	0	28	0	0	0	0	0	0	0	18	0	0	0	52	11	0
k__Bacteria;p__Tenericutes;c__Mollicutes;o__Mycoplasmatales;f__Mycoplasmataceae;g__	0	0	0	0	0	0	0	0	0	7	0	0	0	0	0	0	0	0	0	0
k__Bacteria;p__Tenericutes;c__Mollicutes;o__Mycoplasmatales;f__Mycoplasmataceae;g__Mycoplasma	0	0	0	0	0	4	0	0	0	0	0	0	0	0	0	0	0	0	0	0
k__Bacteria;p__Tenericutes;c__Mollicutes;o__RF39;f__;g__	0	0	0	0	0	22	7	3	0	0	0	18	4	6	2	0	0	19	0	0
k__Bacteria;p__Tenericutes;c__RF3;o__ML615J-28;f__;g__	0	0	0	0	0	0	0	0	0	0	0	0	0	0	0	0	0	2	0	0
k__Bacteria;p__Thermotogae;c__Thermotogae;o__Thermotogales;f__Thermotogaceae;g__Kosmotoga	0	0	0	0	0	0	0	0	0	0	0	0	0	0	0	0	0	0	26	11
k__Bacteria;p__Verrucomicrobia;c__Opitutae;o__Opitutales;f__Opitutaceae;g__Opitutus	0	0	0	0	0	0	0	0	0	0	0	0	0	0	0	0	0	0	0	2
k__Bacteria;p__Verrucomicrobia;c__Verrucomicrobiae;o__Verrucomicrobiales;f__Verrucomicrobiaceae;g__	0	0	0	0	0	0	0	0	0	0	7	10	0	0	0	0	0	0	0	0
k__Bacteria;p__Verrucomicrobia;c__Verrucomicrobiae;o__Verrucomicrobiales;f__Verrucomicrobiaceae;g__Akkermansia	0	0	0	0	0	0	0	0	0	0	0	0	0	0	0	0	0	0	53	0
k__Bacteria;p__Verrucomicrobia;c__Verrucomicrobiae;o__Verrucomicrobiales;f__Verrucomicrobiaceae;g__Prosthecobacter	0	0	0	0	0	0	0	2	0	0	0	0	0	0	0	0	0	0	97	0
k__Bacteria;p__Verrucomicrobia;c__[Pedosphaerae];o__[Pedosphaerales];f__;g__	0	0	0	0	0	0	0	0	3	0	0	0	0	0	0	0	0	0	4	0
k__Bacteria;p__Verrucomicrobia;c__[Spartobacteria];o__[Chthoniobacterales];f__[Chthoniobacteraceae];g__Candidatus Xiphinematobacter	0	0	0	0	0	2	0	0	0	13	0	0	0	0	0	0	0	0	11	0
k__Bacteria;p__Verrucomicrobia;c__[Spartobacteria];o__[Chthoniobacterales];f__[Chthoniobacteraceae];g__DA101	0	0	0	0	0	0	0	0	0	0	0	10	28	0	6	0	0	0	26	25
k__Bacteria;p__WPS-2;c__;o__;f__;g__	0	0	0	0	0	0	3	0	73	21	0	0	0	0	0	151	0	0	33	81
k__Bacteria;p__WS3;c__PRR-12;o__;f__;g__	0	0	0	0	0	0	0	0	0	0	0	0	0	0	6	0	0	0	0	0
k__Bacteria;p__WS3;c__PRR-12;o__Sediment-1;f__;g__	0	0	0	0	0	0	0	0	0	2	0	0	0	0	0	0	0	0	26	5
k__Bacteria;p__WS3;c__PRR-12;o__Sediment-1;f__PRR-10;g__	0	0	0	0	0	0	0	0	0	0	0	0	9	0	0	0	0	0	0	0
k__Bacteria;p__WS6;c__SC72;o__WCHB1-15;f__;g__	0	0	0	0	0	0	0	0	0	0	0	0	0	0	0	0	0	0	42	0
k__Bacteria;p__[Thermi];c__Deinococci;o__Deinococcales;f__Deinococcaceae;g__Deinococcus	0	0	0	0	0	5	0	0	43	7	9	19	0	0	8	0	0	0	15	29
k__Bacteria;p__[Thermi];c__Deinococci;o__Deinococcales;f__Trueperaceae;g__Truepera	0	0	2	0	0	0	0	0	0	0	0	3	0	0	0	0	0	0	38	10
k__Bacteria;p__[Thermi];c__Deinococci;o__Thermales;f__Thermaceae;g__Meiothermus	0	0	0	0	0	3	0	0	0	5	0	0	0	0	0	0	0	0	0	0
k__Bacteria;p__[Thermi];c__Deinococci;o__Thermales;f__Thermaceae;g__Thermus	0	0	0	0	0	29	13	20	667	64	88	264	86	16	66	1661	86	8	77	110
